# Supplementary material for: Genome-wide association study identifies SNPs for growth performance and serum indicators in Valgus-varus deformity broilers (Gallus gallus) using ddGBS sequencing
Source: BMC Genomics. 2022 Jan 6;23:26. doi: 10.1186/s12864-021-08236-3 (PMC8734266; doi:10.1186/s12864-021-08236-3)
Supplement: Supplementary file 1 — Additional file 1: Table S1. The phenotypic information of VVD and sound broile. Table S2. Annotated candidate genes to VVD trait. Table S3. Annotated candidate genes to ALP trait. Table S4. GO enrichment analysis of the candidate genes for VVD trait in Valgus-varus Deformity Broilers. Table S5. KEGG enrichment analysis of the candidate genes for VVD trait. Table S6. GO enrichment analysis of the candidate genes for ALP trait in Valgus-varus Deformity Broilers. Table S7. KEGG enrichment analysis of the candidate genes for ALP trait in Valgus-varus Deformity Broilers. [file 12864_2021_8236_MOESM1_ESM.xlsx]

## Sheet: Table S1
Table S1. The phenotypic information of VVD and sound broile
The information of VVD birds																The information of Normal birds
Sample	Chicken house	weight(kg)	Sex	shank length(mm)	shank girth（cm）	Valgus/varus	T-CHO（mmol/L)	TG（mmol/L)	HDL-C（mmol/L)	HDL-C（mmol/L)	Serum Ca（umol/mL)	Serum P（mmol/dL)	ALP（U/ml)			Sample	Chicken house	weight(kg)	Sex	shank length(mm)	shank girth（cm）	T-CHO（mmol/L)	TG（mmol/L)	HDL-C（mmol/L)	HDL-C（mmol/L)	Serum Ca（umol/mL)	Serum P（mmol/dL)	ALP（U/ml)
V1	1	1.5	male	73.33	5.55	Valgus	5.3826	0.75569	4.3239	3.01948	2.06876	13.8717	48.493			H2	1	2.55	female	83.43	5.45	4.97181	0.738892	6.13229	1.57311	0.989892	17.6226	44.9096
V3	1	2.9	male	87.21	6.95	Valgus	5.0201	0.803884	3.90108	1.55199	1.25517	15.9572	39.3672			H3	1	3.05	male	82.59	5.85	5.09034	1.27605	4.90466	1.54461	0.878446	16.9057	58.4455
V4	1	1.2	male	77.59	5.4	Valgus	6.21439	0.336397	2.45792	3.14084	1.86026	14.5348	123.631			H4	1	3.3	male	90.69	6.225	6.33259	0.846865	5.6428	1.39702	0.333957	14.1509	37.0135
V5	1	2.1	male	79	6.55	Valgus	6.8032	1.71926	5.17419	2.29675	2.61927	12.8128	22.652			H5	1	2.65	female	85.57	5.26	4.94052	1.20023	4.97584	1.14323	0.533648	22.1258	25.1458
V6	1	1.25	female	79.18	4.8	Valgus	4.64291	0.467165	3.92525	1.59469	0.89866	12.2995	24.634			H6	1	3.15	male	84.59	6.3	6.02914	0.941977	6.92795	1.504	0.548432	14.7296	46.9021
V7	1	2.8	male	87.98	5.31	Valgus	9.39996	1.477	6.41755	2.53496	1.97681	15.9037	56.2089			H7	1	2.55	female	84.01	5.7	4.65414	0.584208	5.25959	1.01712	0.494301	14.5535	25.7377
V8	1	1.8	male	81.26	5.245	Valgus	5.21605	0.51536	4.52277	1.70975	1.18387	15.3583	117.367			H8	1	3.2	male	88.34	5.65	5.15293	0.439341	5.28689	1.64652	0.609386	14.8176	24.1644
V9	1	2.25	male	93.95	5.26	Valgus	7.32049	0.227157	4.79783	2.95656	1.32795	13.8075	16.7527			H9	1	2.55	male	81.95	5.7	5.18707	0.956531	6.47259	1.6512	0.567385	14.9686	48.1635
V10	1	1.75	female	87.97	5.145	Valgus	6.42307	1.1602	6.07465	2.24686	0.812113	22.2139	42.0244			H10	1	2.8	female	80.94	5.15	5.53746	0.685074	6.45601	1.39273	0.718557	18.0126	29.2394
V11	1	2.85	male	92.6	4.96	Valgus	6.28297	0.561305	5.91575	1.95246	1.00242	16.6096	35.362			H11	1	2.75	male	90.37	5.9	5.60621	0.909822	6.25125	1.33065	0.934017	17.0314	42.6051
V12	1	2.15	male	90.8	5.115	Valgus	6.00374	0.702997	4.39546	2.40956	1.15437	14.8556	52.5016			H12	1	3.2	male	92.07	6.2	6.06375	0.630918	5.89437	0.854299	0.754037	17.7736	49.4372
V13	1	1.8	female	87.88	5.445	Valgus	5.04362	0.69143	4.073	1.60233	0.787772	11.5615	19.5998			H13	1	2.65	female	81.21	5.05	5.4194	1.45646	5.3415	1.11141	0.681256	16.1761	88.8402
V14	1	1.6	male	87.18	4.755	Valgus	8.23653	0.25286	5.07475	2.97768	1.17109	18.6203	39.1018			H14	1	2.65	female	82.95	5.15	5.19086	0.788986	5.78028	1.43431	0.635162	15.7987	63.2271
V15	1	1.5	female	87.33	4.505	Valgus	6.74246	0.543634	1.98214	3.40108	0.793919	12.6203	19.6828			H15	1	3.35	male	93.72	5.6	5.18897	1.00595	6.57205	1.21976	0.448662	14.5157	56.4702
V16	1	1.75	male	84.03	4.695	Valgus	10.2264	0.638738	5.25503	3.85863	2.08376	13.4973	26.8548			H16	1	2.95	male	83.83	5.75	5.55595	0.995795	5.30542	1.53446	0.759496	15.2579	20.8007
V17	1	1.65	female	80.86	5.16	Valgus	4.51261	0.559056	3.00898	2.20731	1.23845	14.492	69.6868			H17	1	2.85	female	81.99	5.25	4.97086	1.11257	5.05726	1.40991	0.47224	19.6855	44.1069
V18	1	1.45	male	81.16	5.36	Valgus	6.87276	0.544276	4.7811	3.02645	1.58083	13.6043	24.4017			H18	1	2.9	male	81.42	5.725	6.03957	1.39655	6.76511	1.8394	0.278689	14.239	51.3311
V19	1	2.45	male	88.66	5.555	Valgus	5.59226	0.477768	3.93175	2.25405	0.652912	14.6417	33.7908			H19	1	3.1	male	87.35	6.15	5.63276	0.959578	5.62817	1.02161	0.874807	18.1384	25.191
V20	1	1.75	male	88.36	5.25	Valgus	5.94398	0.339932	2.64192	2.57182	1.58415	11.0374	19.984			H20	1	2.85	female	82.98	5.7	6.21784	0.973455	4.50683	2.13926	0.455333	11.7484	23.5109
V21	1	1.75	male	83.96	5.245	Valgus	6.7885	0.447245	4.9953	2.48575	0.807933	12.3102	18.84			H21	1	3.35	male	90.56	6.3	4.97276	0.475896	4.11777	0.766058	0.992393	15.8868	79.6568
V22	1	2.5	male	82.49	5.26	Valgus	6.39318	0.8177	4.34713	1.76549	1.37356	12.3743	63.968			H22	1	2.55	female	82.48	5.55	5.91629	1.50215	6.3	1.54754	0.363903	12.6667	44.6346
V23	1	2.5	male	83.24	5.315	Valgus	7.04715	0.649662	5.46087	1.6729	1.02541	16.0428	51.9377			H23	1	2.95	female	90.34	6.4	5.54267	1.12848	5.89632	1.07256	1.05274	18.1635	19.6163
V24	1	2.05	male	88.11	5.45	Valgus	6.0978	0.709102	5.66298	2.41001	1.57284	13.4545	56.784			H24	1	3.1	male	85.44	6.4	6.46155	1.2879	7.29702	1.33143	1.01711	16.1384	37.1364
V25	1	1.7	female	80.45	5.355	Valgus	5.0975	0.644521	5.87765	1.9592	1.3352	15.3797	22.2668			H25	1	2.35	female	81.77	5.15	5.76931	1.73536	6.43846	1.52196	1.77751	18.9308	130.607
V26	1	1.15	male	73.83	5	Valgus	3.43491	0.387805	0.428394	2.1718	0.783838	13.893	18.2113			H26	1	3.2	male	92.84	5.9	6.02961	0.852281	8.40715	2.06156	0.553436	15.4969	130.832
V27	1	0.6	female	67.74	4.25	Valgus	5.49429	0.472306	1.20898	3.14578	2.24616	13.0374	29.7527			H27	1	2.75	female	82.12	5.55	5.07612	1.07686	4.70964	1.53524	0.501352	15.1195	54.6262
V28	1	0.95	male	67.74	4.3	Valgus	4.38916	0.578334	0.969231	2.33675	0.958161	14.1176	17.3455			H28	1	2.25	female	80.64	5.4	4.89026	0.999518	4.00856	1.01594	0.613176	12.9057	23.2461
V29	1	1.55	female	77.05	5.245	Valgus	5.29736	0.770469	3.65111	1.96055	1.61181	13.9144	65.7342			H29	1	3	male	90.69	6.25	5.47155	0.842465	5.32687	1.23967	0.936292	14.3648	28.6093
V30	1	2.05	female	80.03	5.245	Valgus	4.02764	0.567731	3.28869	0.955106	1.32709	18.9519	32.5956			H30	1	2.85	female	81.2	5.55	4.82862	1.07263	6.16398	0.980414	0.278234	14.6164	21.4719
V31	1	2.35	female	80.03	5.945	Valgus	5.5904	0.936544	4.09083	2.61649	1.41966	24.0377	34.6602			H31	1	3.25	male	82.7	6.15	5.79086	0.844573	7.23107	1.92231	0.302206	9.38346	29.2723
V32	1	1	female	67.41	4.3	Valgus	4.28512	0.490461	2.02132	2.66125	0.836963	15.5346	24.7989			H32	1	3.15	male	83.89	6	6.32046	0.775045	7.43893	1.16932	1.77735	15.2519	27.382
V33	1	2	male	80.67	4.99	Valgus	5.08495	0.795191	3.44891	1.87778	1.26427	18.1635	96.1685			H33	1	3.15	male	86.9	5.75	6.16511	0.685392	6.63429	1.44143	1.19618	13.6617	126.243
V34	1	1.2	female	71.13	4.995	Valgus	3.03184	0.59401	0.0980036	2.11385	0.630371	18.956	16.4738			H34	1	3.25	male	82.16	5.8	5.70558	0.603057	6.12107	1.80259	0.768529	12.0977	85.4937
V35	1	2.1	male	88.79	5.905	Valgus	4.962	0.277775	5.17949	1.42284	0.453796	8.69182	28.4143			H35	1	2.65	female	84.64	5.85	7.25147	1.26466	7.82036	1.70199	1.00912	10.3308	18.1619
V36	1	1.5	male	80.14	5.1	Valgus	5.88918	0.23241	4.72623	2.09172	1.01177	13.2579	36.9838			H36	1	3.05	male	100.08	6.25	5.27972	1.17794	6.1125	1.00279	1.33353	9.7594	64.3325
V37	1	1.5	male	75.6	5.405	Valgus	6.18267	0.303744	0.79873	4.38853	0.835197	11.283	13.4827			H37	1	2.9	male	86.69	5.85	6.64963	0.981065	3.64179	1.49522	0.926471	10.4812	136.676
V38	1	2.4	male	87.36	5.41	Valgus	4.03658	1.03582	3.61715	2.05532	1.03296	14.3396	64.0785			H38	1	2.75	female	83.53	5.65	5.88048	1.19001	5.73643	1.7247	1.09559	10.9398	36.2407
V39	1	0.85	female	72.68	4.95	Valgus	4.75312	0.362586	0.411615	4.23508	1.47087	23.6478	11.7367			H39	1	3.05	female	88.17	5.9	7.58064	0.485593	6.41946	1.7761	0.490294	9.30075	33.634
V40	1	1.25	female	65.8	4.255	Valgus	6.33426	0.40302	3.91525	2.55305	1.15921	14.7547	16.2452			H40	1	2.95	male	86.44	6.15	5.02497	0.513403	6.62036	1.31554	0.992353	9.69925	24.9205
V41	1	2.35	male	86.98	5.855	Valgus	6.94416	0.22222	3.49546	2.33714	1.10094	13.6604	29.5463			H41	1	2.7	female	84.78	5.55	6.82344	0.51194	4.60875	1.58367	0.891471	11.9699	64.5418
V42	1	1.4	male	71.41	4.505	Valgus	8.52222	0.443453	3.00953	4.73895	1.19011	15.522	20.2082			H42	1	2.4	female	84.78	5.45	5.36772	0.593909	4.94036	1.19323	0.795294	10.1729	50.8261
V43	1	1.35	male	75.36	4.7	Valgus	8.69452	0.260023	3.50445	3.05077	1.41966	12.5409	49.3161			H43	1	2.75	female	83.24	5.55	7.52306	0.636723	6.77946	2.22271	1.21912	10.6992	24.8417
V44	1	1.2	female	70.28	4.775	Valgus	5.37976	0.533853	3.55018	1.91515	1.2784	9.79874	19.9795			H44	1	3.3	male	98.76	6.4	5.18412	0.791512	4.00821	1.47888	0.897647	9.97744	59.8412
V45	1	2.6	male	85.22	5.355	Valgus	5.29647	0.593024	4.04755	3.21381	0.960565	14.9937	27.8014			H45	1	3.05	male	81.43	5.9	6.42258	0.554022	6.25607	1.5745	0.643529	10.6391	29.8497
V46	1	1.2	female	64.39	4.475	Valgus	5.88081	0.351409	2.90377	2.59731	1.44791	9.84906	11.2438			H46	1	3.2	male	86.94	6.3	5.99292	0.760408	4.81982	2.50518	1.19338	12.9925	103.444
V47	1	1.4	female	73.69	5	Valgus	4.69583	0.412224	0.8902	3.31193	1.01001	19.2453	9.23527			H47	1	2.65	male	83.64	6.05	4.13035	0.704054	4.70357	1.45498	0.335294	11.5489	98.8514
V48	1	0.95	female	66.46	4.8	Valgus	6.17915	0.644305	3.68004	3.16856	1.6598	13.6226	17.1652			H48	1	2.75	female	94.57	5.65	4.09559	0.4651	4.70786	1.00837	1.29118	10.5263	31.2341
V49	1	1.7	female	75.77	5.755	Valgus	6.25494	0.482572	4.21007	2.53731	0.886404	13.9371	16.3944			H49	1	2.9	male	96.26	5.9	5.22432	0.57671	4.6275	1.27131	1.47794	10.9624	45.5836
V50	1	2.2	female	82.4	5.505	Valgus	6.5026	1.47533	4.63761	1.82269	1.29694	20.4151	29.7209			H50	1	2.8	male	90	5.85	5.82671	0.66124	2.9625	1.43825	0.63	11.9023	65.0782
V51	1	2.95	male	90.19	5.85	Valgus	5.47407	0.574615	4.76583	1.49071	1.0259	16	38.7499			H51	1	2.7	male	86.51	5.9	7.77944	1.44177	5.06036	2.19283	0.957353	9.49624	16.4361
V52	1	2	female	78.61	5	Valgus	5.07041	0.597626	4.12228	1.15726	1.12213	15.2327	55.3359			H52	1	2.7	female	79.13	5.5	6.79194	1.4286	6.67821	1.48845	0.687353	10.2331	73.9456
V53	1	2.1	female	78.13	5.76	Valgus	5.77284	0.241943	3.75354	2.30074	0.981754	12.2138	13.2352			H53	1	3.15	male	85.89	6.005	7.23952	0.661972	6.94607	1.18048	0.462353	11.9098	88.312
V54	1	1.75	female	74.27	4.95	Valgus	5.67149	0.18606	4.42241	2.87765	0.72219	10.9057	23.08			H54	1	3.46	male	93.08	6.4	6.87993	0.764799	4.80429	1.98805	1.39015	10.8346	73.5466
V56	1	1.65	female	79.38	4.95	Valgus	5.48552	1.1249	5.31588	2.63076	1.07446	13.6101	206.898			H55	1	2.8	female	88.22	5.15	6.9462	0.811273	6.75696	2.15339	0.405882	13.1278	18.0463
V57	1	2.05	female	83.39	5.3	Valgus	4.66939	0.727145	3.46361	1.98598	0.738081	10.5786	35.8572			H56	1	2.9	female	85.48	5.475	5.22866	0.331901	5.82214	0.947012	1.00471	12.2256	20.5154
V58	1	1.45	male	78.25	4.86	Valgus	5.92884	0.243587	1.66851	3.5121	1.34991	11.283	17.2281			H57	1	2.5	female	83.03	5.1	7.72024	0.463271	5.84304	1.5239	1.17926	11.7068	18.9569
V59	1	2.8	male	84.43	5.75	Valgus	7.027	0.946735	4.38403	3.59866	1.36669	14.7547	20.8924			H58	1	2.85	female	81.8	5.55	5.68276	0.399233	4.15393	1.05697	1.00765	13.0526	36.1793
V60	1	2.65	male	84.05	5.6	Valgus	6.72029	0.784672	4.95449	1.91147	0.738081	14.6792	51.1471			H59	1	3.15	male	93.43	5.96	5.63822	0.831399	5.15357	1.1994	0.503824	12.4962	91.9501
V61	1	2.65	male	85.41	5.95	Valgus	7.29934	1.34088	4.04673	2.44681	1.59623	23.5094	65.1702			H60	1	2.25	male	85.25	5.6	6.54534	0.844207	6.86036	1.15139	1.50397	7.81955	19.1193
V62	1	2.7	male	81.72	5.25	Valgus	4.93668	0.665685	1.35237	2.86444	1.90591	13.7593	13.1645			H61	1	3	male	84.21	5.95	5.91809	0.646889	6.82587	1.28643	0.70756	15.297	30.3368
V63	1	2.95	male	88.58	5.55	Valgus	5.04748	0.809473	2.02698	2.59025	1.27129	12.1992	51.1541			H62	1	2.8	female	84.22	5.1	4.07345	0.668703	6.38048	0.99404	0.324867	14.1386	43.5578
V64	1	2.55	male	87.19	0.945	Valgus	4.98713	0.568162	3.39121	1.62004	1.5103	5.81743	70.1037			H63	1	2.5	female	76.99	4.9	4.62366	1.03023	6.90819	1.23347	0.510671	14.8614	25.5048
V67	2	1.7	female	79.45	4.7	Valgus	6.61362	0.239647	5.83853	2.11699	0.756181	6.42324	9.09464			H64	1	2.9	female	81.87	5.3	6.70768	1.19437	6.47754	1.3891	0.615084	13.1485	27.3516
V68	2	1.25	male	77.13	4.7	Valgus	8.90809	0.310209	8.73506	2.8373	1.04155	4.25726	28.6211			H65	1	2.75	female	81.86	5.8	5.59762	0.457722	6.83201	0.918762	0.685546	15.5644	28.7742
V69	2	1.65	female	72.81	4.8	Valgus	4.72318	0.478295	4.76889	1.33127	0.768544	8.31535	13.1604			H66	2	3.1	male	88.94	5.65	5.09954	0.592535	7.09188	0.957314	0.781588	14.8812	23.2404
V70	2	1.4	female	76.46	4.5	Valgus	4.69075	0.406401	5.33989	1.85454	0.344093	10.166	13.9553			H67	2	2.5	female	80.74	5.1	6.47601	1.09567	8.30334	1.0612	0.55532	15.0099	54.3865
V71	2	1.05	female	65.03	4.3	Valgus	6.10058	0.312539	5.64675	1.84847	1.3228	8.24066	47.2232			H68	2	2.95	male	88.24	6.05	4.47211	0.464516	5.08423	0.926066	0.343393	13.8515	47.5373
V72	2	2	male	85	4.9	Valgus	6.27805	0.516239	5.18686	1.97119	0.379121	9.03734	81.8968			H69	2	3.05	male	85.86	5.9	5.50302	0.27213	5.90867	1.02752	0.405715	13.5941	17.46
V73	2	1.85	male	80.43	5.15	Valgus	6.60866	0.256622	5.15127	2.74395	0.995192	8.93776	17.9071			H70	2	2.45	female	85.2	5.25	4.90745	0.468449	5.35823	0.771046	0.684383	13.396	51.7353
V74	2	2	male	82.68	5.4	Valgus	5.54025	0.509582	5.16235	1.57144	0.906593	12.8963	49.44			H71	2	2.65	female	83.89	5.4	4.89104	0.284646	4.77031	0.542978	0.638804	11.7426	16.213
V76	2	1.25	male	80.53	4.55	Valgus	3.72863	0.538872	1.35	1.26404	0.911745	7.14523	12.0439			H72	2	3.1	male	88.44	5.8	6.38431	0.507785	6.83754	1.31362	0.68291	11.604	109.614
V77	2	1.45	male	76.34	5.005	Valgus	5.05829	0.552518	4.26907	2.33367	0.803571	9.73444	46.3523			H73	2	3.3	male	89.29	6	6.40748	0.97087	7.63188	1.4309	0.521213	10.495	63.8034
V78	2	1.05	female	69.72	5	Valgus	7.07891	0.751891	7.80817	2.7399	0.65522	7.60166	21.4873			H74	2	2.75	male	85.51	5.55	5.73855	1.32167	7.11952	1.48649	0.616402	9.49505	54.4566
V79	2	2.25	male	88.34	5.8	Valgus	6.61902	0.683325	6.13313	1.93312	0.743819	9.56846	29.6439			H75	2	2.7	female	78.74	5.775	6.95045	0.612203	8.68792	1.23306	0.448969	9.32673	50.7873
V80	2	3.1	male	84.99	5.9	Valgus	5.91681	0.233323	3.56362	3.01895	0.89011	8.43983	52.9897			H76	2	2.75	female	85.41	5.26	6.83461	1.6124	8.25174	1.27385	0.509276	12.1485	24.2458
V81	2	1.9	male	78.13	5.2	Valgus	5.76096	0.276925	6.24701	2.63865	0.840659	13.0124	86.3174			H77	2	2.7	female	82.65	5	5.01459	1.2455	6.72328	0.886703	0.407111	11.901	13.5402
V82	2	0.85	female	64.19	4.2	Valgus	4.225	0.54919	3.30422	1.09758	0.717033	12.556	38.4938			H78	2	2.7	female	79.92	5.45	5.80225	1.07743	5.92587	1.20709	0.483541	12.0693	24.6558
V83	2	1.25	male	80.07	5.1	Valgus	8.30137	0.715944	7.50606	2.1421	1.44952	9.77593	74.1497			H79	2	2.65	female	77.08	5.5	4.99722	0.603978	4.80901	1.0541	0.566637	13.0495	50.5014
V84	2	2.15	female	82.68	5.075	Valgus	6.19067	0.842424	6.83225	1.14679	1.28571	5.70124	19.046			H80	2	2.65	female	81.28	5	4.91903	0.624361	5.10512	1.27304	0.6695	15.3762	62.8135
V85	2	0.65	male	67.27	4.2	Valgus	7.16269	0.257287	3.3746	3.27735	1.37225	9.13693	18.5875			H81	2	2.45	female	81.1	5.2	4.37606	0.379408	4.71932	0.756436	0.583923	11.1089	14.0886
V86	2	1.2	female	70.03	4.45	Valgus	4.80786	0.448006	4.87368	1.8835	1.18269	9.13693	18.997			H82	2	2.55	female	81.18	5.005	5.36788	1.56305	6.11324	1.38017	0.643455	11.604	30.868
V87	2	1.75	male	80.54	5.4	Valgus	5.05019	0.221673	5.30114	1.59048	0.817995	9.56017	51.9574			H83	2	3	female	86.74	5.275	6.76511	0.979453	7.79345	1.43455	0.295179	12	13.213
V88	2	1.75	male	79.51	5.25	Valgus	6.69875	0.540203	4.28963	2.37944	1.15385	7.60166	12.1437			H84	2	2.35	female	79.35	5.3	6.34474	0.568218	7.49734	1.68372	0.557413	12.0792	17.753
V89	2	1.4	male	75	4.55	Valgus	4.20699	0.393087	2.54815	1.34545	1.05701	11.1286	10.3475			H85	2	2.3	female	81.29	5.25	6.01461	0.55463	8.23208	1.20324	0.515477	12.198	21.4543
V90	2	1.7	male	79.11	4.7	Valgus	5.47179	0.584471	4.61547	1.12877	0.56044	6.0249	11.7213			H86	2	2.55	female	81.28	5.1	5.60051	0.660835	7.2172	1.0539	0.890419	12.1089	33.1785
V91	2	1.3	male	74.66	4.9	Valgus	6.06815	0.181399	5.80967	2.48697	1.19918	7.07054	26.08			H87	2	2.45	female	77.46	5.4	5.43062	0.898278	6.38539	1.11578	0.410211	10.5545	15.9002
V92	2	3	male	82.89	5.75	Valgus	3.76206	0.765559	5.55295	1.67398	0.75322	11.527	90.8079			H88	2	2.4	female	82.65	5.05	5.72021	1.22762	6.94935	1.11842	0.534701	12.4257	16.792
V93	2	1.5	female	77.44	4.85	Valgus	4.18577	0.689537	3.90876	1.41393	0.997969	17.0777	82.2459			H89	2	2.75	male	90.06	5.65	4.65937	0.626506	5.1727	0.791336	0.800424	12.8614	16.9151
V94	2	0.95	female	61.15	3.75	Valgus	5.93618	0.998294	5.00807	2.66329	1.62542	14.6943	17.8674			H90	2	3.15	male	89.38	5.9	5.69028	0.487759	8.89433	1.04781	0.752984	12.6139	57.7341
V95	2	1.75	female	75.47	5.7	Valgus	4.63214	0.706208	4.73277	1.59618	1.12722	13.3368	22.653			H92	2	2.95	male	84.19	5.8	6.00745	0.829246	7.62119	1.12189	1.4482	10.75	28.6447
V96	2	2.45	female	78.98	5.4	Valgus	5.20677	0.851918	6.0223	1.86983	1.52385	10.7772	25.3465			H93	2	2.9	male	83.39	5.9	6.92657	0.821249	7.55584	1.2314	0.743264	9.92708	27.0412
V97	2	2.55	male	84.93	5.45	Valgus	4.72876	0.343101	4.51482	1.60597	1.11129	9.58549	32.25			H94	2	2.45	female	76.74	5.05	4.54333	1.34905	5.63529	0.780936	0.797632	13	47.7977
V98	2	2.15	male	85.17	5.45	Valgus	6.05418	1.51478	4.95263	1.99658	1.48538	13.6477	37.2405			H95	2	2.75	male	82.97	5.7	4.8823	0.815686	5.99258	1.09898	0.539987	10.6979	29.4878
V99	2	1.55	female	77.61	4.7	Valgus	4.64496	0.52082	4.55592	1.12124	1.1992	12.5803	27.4784			H96	2	3.05	male	89.72	5.9	5.09499	0.929382	6.51931	1.2912	0.649444	12.9792	39.3368
V100	2	1.75	male	76.4	4.6	Valgus	4.45513	0.699206	4.55019	1.62882	0.918591	14.4249	18.2258			H97	2	2.6	female	84.73	5.3	5.75204	0.744409	6.52028	1.1714	0.647279	10.2812	21.3597
V101	2	2.8	male	89.53	5.7	Valgus	4.9015	0.525488	5.31683	1.26269	0.905536	12.114	19.7208			H98	2	3	male	89.25	5.7	4.20626	1.12374	3.66487	1.20228	0.523148	13.6979	31.6163
V102	2	2.4	male	87.87	5.6	Valgus	4.52268	0.81224	4.12193	1.67724	0.983695	15.0155	26.5392			H99	2	2.8	male	93.4	5.8	6.15653	1.09454	6.13201	1.41275	0.967951	11.1146	40.4308
V103	2	1.8	male	80.46	5.45	Valgus	3.83688	0.307424	3.95943	0.999924	0.813363	12.9741	117.401			H100	2	2.9	male	90.77	5.525	3.60048	0.898437	4.7106	0.695114	0.457073	12.2917	70.2493
V104	2	0.85	female	63.26	4.2	Valgus	7.18678	0.763559	4.70027	2.12987	1.26152	12.3212	63.4047			H101	2	2.05	female	86.97	5.225	4.35628	1.16025	5.39903	1.03685	0.452308	11.8438	19.6076
V105	2	1.75	female	76.32	4.95	Valgus	1.60975	0.453801	4.359	1.8399	1.05567	13.2953	16.6367			H102	2	3.1	male	90.65	5.85	5.50802	1.27568	7.05815	1.07917	1.34834	12.0833	64.9105
V106	2	1.35	male	78.55	5	Valgus	7.07006	0.40712	6.21253	2.73293	1.81507	12.1451	76.5277			H103	2	2.65	female	83.73	5.1	4.9763	1.05942	5.80377	0.851612	0.148359	7.89583	10.8459
V107	2	2.1	male	83.59	5.2	Valgus	5.18368	0.310091	4.16591	1.83555	1.44525	11.1192	14.3958			H104	2	2.85	male	88.72	5.45	4.57277	1.08341	5.91318	1.20344	0.489259	11.8542	85.2699
V108	2	2.75	male	86.14	5.6	Valgus	4.02586	0.497814	4.14679	1.14355	1.30173	12.5285	60.8934			H105	2	2.85	female	84.61	5.4	6.97499	2.26678	6.01194	1.27664	0.986154	11.1354	13.3719
V109	2	1.5	male	70.6	5.6	Valgus	5.51803	0.457135	4.33893	1.68975	2.09464	8.88083	42.428			H106	2	2.35	female	82.71	5.1	4.95067	1.3261	6.1872	1.18111	0.473912	10.3542	11.9239
V110	2	2.4	male	83.3	5.3	Valgus	3.08524	0.360773	2.2837	0.753479	0.855228	12.1865	132.41			H107	2	3.2	male	92.73	5.8	5.09499	1.44779	2.13018	1.98865	1.20186	13.375	27.385
V111	2	1.75	female	81.7	6.25	Valgus	4.49446	0.559498	3.81126	1.32416	1.4275	16.7254	48.4344			H108	2	3.05	male	91.82	5.85	4.18917	0.995095	5.50167	1.2881	0.429648	10.8854	25.7317
V112	2	2.6	female	80.2	5.85	Valgus	5.05456	0.888595	4.55975	1.50805	1.2328	17.5959	15.9294			H109	2	2.85	male	89.89	5.975	5.17665	0.75484	4.74352	1.07646	1.02779	10.7292	23.1258
V113	2	1.75	female	77.75	4.85	Valgus	4.12848	0.355438	3.02836	1.21046	1.7068	12.4767	12.1498			H111	2	2.65	female	82.68	5.1	7.08323	1.20823	6.71732	1.66925	0.256033	12.0938	13.1016
V114	2	2.8	male	89.68	5.95	Valgus	4.42092	0.38278	4.5932	0.968914	0.805008	9.64767	75.7475			H112	2	3.15	male	91.25	6.1	5.28394	0.843849	4.98462	1.0916	0.667814	5.08333	49.8473
V115	2	0.75	female	70.98	4.15	Valgus	5.82159	0.403119	2.62592	2.4552	0.94418	10.5078	8.09533			H113	2	2.4	female	86.37	4.95	6.06822	1.36921	7.42948	1.32693	0.291315	7.04167	9.60767
V116	2	1.75	female	76.44	4.85	Valgus	5.25038	0.386114	5.62464	1.44766	1.27718	11.9689	64.2744			H114	2	2.7	female	84.89	5.65	6.39675	1.3633	6.42926	1.66944	0.24602	14.2812	22.7017
V117	2	1.15	female	70.11	4.5	Valgus	4.15498	0.416456	3.76729	1.45854	1.27788	10.8571	13.5497			H115	2	3	male	92.12	5.8	5.03327	0.606028	5.16374	1.2582	0.227585	10.9688	31.7261
V118	2	1.95	male	87.69	5.05	Valgus	2.61151	0.133373	1.92331	0.777416	0.814146	5	23.8308			H116	2	2	female	79.76	4.75	4.4123	0.829942	5.59849	0.778217	0.263184	10.2917	49.1167
V119	2	1.25	male	78.54	4.9	Valgus	4.29693	0.586506	3.18895	1.62991	1.733	18.4286	51.9361			H117	2	2.25	female	88.52	5.15	3.98218	0.548658	6.43459	1.16849	0.286865	9.75	70.9079
V120	2	2.55	male	87.6	5.5	Valgus	4.85104	0.591841	4.62857	1.51512	1.08805	21.1429	25.4551			H118	2	2.25	male	89.17	5.3	5.6438	0.625846	6.13975	1.07024	1.02016	13.0625	23.3228
V121	2	1	male	78.07	5.05	Valgus	5.17513	0.451133	3.3505	1.65385	1.96199	8.28571	10.6196			H119	2	2.85	male	92.09	5.6	4.81014	0.521538	5.65078	1.51993	0.504914	11.3854	35.5373
V122	2	2.55	male	79.07	5.55	Valgus	5.98707	0.273752	7.81366	1.38408	1.15881	13.1429	40.9484			H120	2	2.5	female	82.47	5.005	6.24815	1.19919	4.56729	1.60731	1.91397	10.4583	20.4978
V123	2	2	male	80.07	6.05	Valgus	5.0655	0.337877	5.67569	1.73923	0.847208	18.2857	128.768			H122	2	2.45	female	86.88	5.8	4.89059	0.757254	7.75311	0.97392	0.907636	10.2083	17.2816
V124	2	1.75	male	81.07	6.55	Valgus	5.18171	0.282866	5.39681	1.87001	1.10276	16.5714	35.9737			H123	2	2.9	male	87.88	6.3	5.5759	0.79769	9.74014	1.11671	0.242524	11.6837	20.0534
V125	2	1.25	female	82.07	7.05	Valgus	5.29071	0.497701	6.43253	2.05464	1.23424	18.7143	36.6674			H124	2	2.35	female	88.88	6.8	5.58486	0.54809	7.7619	0.95183	0.270018	6.24186	105.46
V126	2	2.5	male	83.07	7.55	Valgus	5.89699	0.52895	7.01159	2.22324	1.08927	18.5714	73.9092			H125	2	2.75	male	89.88	7.3	5.5523	1.02009	7.04174	1.16208	1.03287	8.90233	52.6176
V127	2	2.1	female	84.07	8.05	Valgus	4.59796	0.205721	5.55594	1.03085	0.662861	7	31.5545			H126	2	2.6	female	90.88	7.8	5.64292	0.672339	9.13428	0.915145	1.14507	12.2233	30.9725
V128	2	1.85	male	78.9	4.95	Valgus	5.54295	0.585588	3.87569	2.07772	0.944571	22.2857	82.8351
V129	2	2.75	male	82.89	5.75	Valgus	5.81952	0.328763	7.40012	2.00944	1.24185	23	60.9217
V130	2	2.4	male	86.4	5.45	Valgus	4.88803	0.373032	5.96416	1.36228	1.03425	17	32.1099
V131	2	1.5	male	75.33	5	Valgus	7.56897	0.441388	5.39042	2.97009	1.84015	13.4286	44.2162

## Sheet: Table S2
Table S2. Annotated candidate genes to VVD trait
SNP site	Gene stable ID	Gene stable ID version	Gene start (bp)	Gene end (bp)	Chromosome/scaffold name	Gene description	Gene name	Gene type
S8_20132188	ENSGALG00000009027	ENSGALG00000009027.6	19735941	19930919	8	ST6 N-acetylgalactosaminide alpha-2,6-sialyltransferase 3 [Source:NCBI gene;Acc:404746]	ST6GALNAC3	protein_coding
	ENSGALG00000009032	ENSGALG00000009032.7	19953424	19965159	8	PIF1 5'-to-3' DNA helicase [Source:NCBI gene;Acc:429092]	PIF1	protein_coding
	ENSGALG00000009033	ENSGALG00000009033.6	19965263	19967145	8	family with sequence similarity 183 member A [Source:NCBI gene;Acc:424557]	FAM183A	protein_coding
	ENSGALG00000009045	ENSGALG00000009045.6	19966544	19972442	8	EBNA1 binding protein 2 [Source:NCBI gene;Acc:424558]	EBNA1BP2	protein_coding
	ENSGALG00000009902	ENSGALG00000009902.6	19971912	19993915	8	cilia and flagella associated protein 57 [Source:NCBI gene;Acc:424559]	CFAP57	protein_coding
	ENSGALG00000053697	ENSGALG00000053697.1	19999913	20002832	8	transmembrane protein 125 [Source:NCBI gene;Acc:424560]	TMEM125	protein_coding
	ENSGALG00000053833	ENSGALG00000053833.1	20006748	20007420	8	chromosome 1 open reading frame 210 [Source:HGNC Symbol;Acc:HGNC:28755]	C1orf210	protein_coding
	ENSGALG00000009957	ENSGALG00000009957.5	20012281	20023311	8	tyrosine kinase with immunoglobulin like and EGF like domains 1 [Source:NCBI gene;Acc:424562]	TIE1	protein_coding
	ENSGALG00000009971	ENSGALG00000009971.5	20029182	20034557	8	cell division cycle 20 [Source:NCBI gene;Acc:424563]	CDC20	protein_coding
	ENSGALG00000009988	ENSGALG00000009988.6	20037114	20049506	8	ELOVL fatty acid elongase 1 [Source:NCBI gene;Acc:424564]	ELOVL1	protein_coding
	ENSGALG00000009993	ENSGALG00000009993.6	20059234	20069284	8	mediator complex subunit 8 [Source:NCBI gene;Acc:424565]	MED8	protein_coding
	ENSGALG00000028561	ENSGALG00000028561.3	20069231	20123377	8	seizure threshold 2 homolog (mouse) [Source:NCBI gene;Acc:424566]	SZT2	protein_coding
	ENSGALG00000033943	ENSGALG00000033943.2	20123832	20126561	8	hydroxypyruvate isomerase (putative) [Source:NCBI gene;Acc:424567]	HYI	protein_coding
	ENSGALG00000010053	ENSGALG00000010053.6	20271073	20504572	8	protein tyrosine phosphatase, receptor type F [Source:NCBI gene;Acc:424568]	PTPRF	protein_coding
S1_80839937	Gene stable ID	Gene stable ID version	Gene start (bp)	Gene end (bp)	Chromosome/scaffold name	Gene description	Gene name	Gene type
	ENSGALG00000014977	ENSGALG00000014977.6	80750811	80886512	1	glycogen synthase kinase 3 alpha [Source:NCBI gene;Acc:418335]	GSK3B	protein_coding
	ENSGALG00000050404	ENSGALG00000050404.1	80899778	80916366	1			protein_coding
	ENSGALG00000014980	ENSGALG00000014980.6	80915820	80927454	1			protein_coding
	ENSGALG00000014981	ENSGALG00000014981.6	80938546	80940510	1	COX17, cytochrome c oxidase copper chaperone [Source:NCBI gene;Acc:770190]	COX17	protein_coding
	ENSGALG00000014988	ENSGALG00000014988.7	80944283	80954049	1	popeye domain containing 2 [Source:NCBI gene;Acc:404229]	POPDC2	protein_coding
	ENSGALG00000014997	ENSGALG00000014997.6	80955255	80972874	1	phospholipase A1 member A [Source:NCBI gene;Acc:770199]	PLA1A	protein_coding
	ENSGALG00000032247	ENSGALG00000032247.2	81030190	81054213	1	ATPase Na+/K+ transporting subunit alpha 1 [Source:NCBI gene;Acc:396530]	ATP1A1	protein_coding
	ENSGALG00000015006	ENSGALG00000015006.7	81097708	81108336	1	mab-21 like 3 [Source:NCBI gene;Acc:770247]	MAB21L3	protein_coding
	ENSGALG00000015016	ENSGALG00000015016.6	81130221	81161028	1	solute carrier family 22 member 15 [Source:NCBI gene;Acc:418336]	SLC22A15	protein_coding
S1_192358715	Gene stable ID	Gene stable ID version	Gene start (bp)	Gene end (bp)	Chromosome/scaffold name	Gene description	Gene name	Gene type
	ENSGALG00000039029	ENSGALG00000039029.2	192365090	192366025	1	taste receptor type 2 member 40-like [Source:NCBI gene;Acc:101747503]	TAS2R4	protein_coding
S7_18584148	Gene stable ID	Gene stable ID version	Gene start (bp)	Gene end (bp)	Chromosome/scaffold name	Gene description	Gene name	Gene type
	ENSGALG00000009602	ENSGALG00000009602.6	18273898	18440953	7	myosin IIIB [Source:NCBI gene;Acc:424157]	MYO3B	protein_coding
	ENSGALG00000009608	ENSGALG00000009608.6	18479329	18537738	7			protein_coding
	ENSGALG00000035605	ENSGALG00000035605.3	18539532	18572441	7			protein_coding
	ENSGALG00000009676	ENSGALG00000009676.6	18572975	18577032	7	methyltransferase like 5 [Source:NCBI gene;Acc:771367]	METTL5	protein_coding
	ENSGALG00000009677	ENSGALG00000009677.6	18575885	18584649	7	Sjogren syndrome antigen B [Source:NCBI gene;Acc:395268]	SSB	protein_coding
	ENSGALG00000020737	ENSGALG00000020737.5	18586259	18590492	7	kelch like family member 23 [Source:NCBI gene;Acc:429025]	KLHL23	protein_coding
	ENSGALG00000020736	ENSGALG00000020736.4	18594485	18595219	7	phosphatase, orphan 2 [Source:NCBI gene;Acc:424160]	PHOSPHO2	protein_coding
	ENSGALG00000044224	ENSGALG00000044224.2	18596458	18602061	7	coiled-coil domain-containing protein 173-like [Source:NCBI gene;Acc:101749600]		protein_coding
	ENSGALG00000031069	ENSGALG00000031069.3	18603505	18612701	7	coiled-coil domain containing 173 [Source:NCBI gene;Acc:424161]		protein_coding
	ENSGALG00000009839	ENSGALG00000009839.6	18617871	18634233	7	peptidylprolyl isomerase G [Source:NCBI gene;Acc:424162]	PPIG	protein_coding
	ENSGALG00000009841	ENSGALG00000009841.6	18643643	18660105	7	FAST kinase domains 1 [Source:NCBI gene;Acc:424163]	FASTKD1	protein_coding
	ENSGALG00000038813	ENSGALG00000038813.2	18661647	18671004	7	kelch like family member 41 [Source:NCBI gene;Acc:424164]	KLHL41	protein_coding
	ENSGALG00000009846	ENSGALG00000009846.6	18672192	18682785	7	Bardet-Biedl syndrome 5 [Source:NCBI gene;Acc:424165]	BBS5	protein_coding
	ENSGALG00000010657	ENSGALG00000010657.7	18684599	18690739	7			protein_coding
	ENSGALG00000053716	ENSGALG00000053716.1	18703849	18709224	7			protein_coding
	ENSGALG00000010858	ENSGALG00000010858.6	18736749	18812213	7	LDL receptor related protein 2 [Source:NCBI gene;Acc:424168]	LRP2	protein_coding
	ENSGALG00000042928	ENSGALG00000042928.2	18844717	18852677	7	retinol dehydrogenase 7-like [Source:NCBI gene;Acc:772005]		protein_coding
	ENSGALG00000010873	ENSGALG00000010873.6	18858521	18883878	7	retinol dehydrogenase 7-like [Source:NCBI gene;Acc:772005]	DHRS9	protein_coding
	ENSGALG00000010891	ENSGALG00000010891.6	18864633	18912832	7	ATP binding cassette subfamily B member 11 [Source:NCBI gene;Acc:424170]	ABCB11	protein_coding
S6_12086380	Gene stable ID	Gene stable ID version	Gene start (bp)	Gene end (bp)	Chromosome/scaffold name	Gene description	Gene name	Gene type
	ENSGALG00000004319	ENSGALG00000004319.6	11899306	11907384	6	nudix hydrolase 13 [Source:NCBI gene;Acc:423703]	NUDT13	protein_coding
	ENSGALG00000004325	ENSGALG00000004325.7	11904936	11935569	6	prolyl 4-hydroxylase subunit alpha 1 [Source:NCBI gene;Acc:423704]	P4HA1	protein_coding
	ENSGALG00000004332	ENSGALG00000004332.6	11938528	11947762	6	phospholipase A2 group XIIB [Source:NCBI gene;Acc:423705]	PLA2G12B	protein_coding
	ENSGALG00000004345	ENSGALG00000004345.6	11950266	11973318	6	oncoprotein induced transcript 3 [Source:NCBI gene;Acc:423706]	OIT3	protein_coding
	ENSGALG00000004355	ENSGALG00000004355.6	11982195	12061362	6	mitochondrial calcium uniporter [Source:NCBI gene;Acc:428942]	MCU	protein_coding
	ENSGALG00000004372	ENSGALG00000004372.7	12061891	12152583	6	mitochondrial calcium uptake 1 [Source:NCBI gene;Acc:769141]	MICU1	protein_coding
	ENSGALG00000034104	ENSGALG00000034104.3	12152752	12167828	6	DnaJ heat shock protein family (Hsp40) member B12 [Source:NCBI gene;Acc:423707]	DNAJB12	protein_coding
	ENSGALG00000041459	ENSGALG00000041459.2	12170562	12174718	6	DNA damage inducible transcript 4 [Source:HGNC Symbol;Acc:HGNC:24944]	DDIT4	protein_coding
	ENSGALG00000004410	ENSGALG00000004410.6	12173752	12181430	6	anaphase promoting complex subunit 16 [Source:NCBI gene;Acc:423708]	ANAPC16	protein_coding
	ENSGALG00000026019	ENSGALG00000026019.4	12181167	12208613	6	activating signal cointegrator 1 complex subunit 1 [Source:NCBI gene;Acc:423709]	ASCC1	protein_coding
	ENSGALG00000049951	ENSGALG00000049951.1	12209119	12212113	6	SPARC/osteonectin, cwcv and kazal like domains proteoglycan 2 [Source:NCBI gene;Acc:100858414]	SPOCK2	protein_coding
	ENSGALG00000033807	ENSGALG00000033807.2	12212304	12215247	6	trypsin domain containing 1 [Source:NCBI gene;Acc:769373]	TYSND1	protein_coding
	ENSGALG00000004431	ENSGALG00000004431.5	12215807	12219963	6	secretion associated Ras related GTPase 1A [Source:NCBI gene;Acc:423711]	SAR1A	protein_coding
	ENSGALG00000004442	ENSGALG00000004442.6	12220165	12228467	6	pyrophosphatase (inorganic) 1 [Source:NCBI gene;Acc:769424]	PPA1	protein_coding
	ENSGALG00000004446	ENSGALG00000004446.4	12229136	12232669	6	neuropeptide FF receptor 1 [Source:NCBI gene;Acc:378784]	NPFFR1	protein_coding
	ENSGALG00000030964	ENSGALG00000030964.3	12233307	12235990	6	leucine rich repeat containing 20 [Source:NCBI gene;Acc:769461]	LRRC20	protein_coding
	ENSGALG00000037904	ENSGALG00000037904.3	12236270	12237861	6	eukaryotic translation initiation factor 4E binding protein 2 [Source:NCBI gene;Acc:769479]	EIF4EBP2	protein_coding
	ENSGALG00000004465	ENSGALG00000004465.7	12239480	12253050	6	phosphatase domain containing, paladin 1 [Source:NCBI gene;Acc:373898]	PALD1	protein_coding
	ENSGALG00000039219	ENSGALG00000039219.2	12257165	12275117	6	ADAM metallopeptidase with thrombospondin type 1 motif 14 [Source:NCBI gene;Acc:423712]	ADAMTS14	protein_coding
	ENSGALG00000045557	ENSGALG00000045557.2	12284590	12293251	6	microsomal triglyceride transfer protein-like [Source:NCBI gene;Acc:769580]	MTTPL	protein_coding
	ENSGALG00000004553	ENSGALG00000004553.6	12299751	12327380	6	sphingosine-1-phosphate lyase 1 [Source:NCBI gene;Acc:423714]	SGPL1	protein_coding
	ENSGALG00000027835	ENSGALG00000027835.3	12328156	12329964	6	pterin-4 alpha-carbinolamine dehydratase 1 [Source:NCBI gene;Acc:395729]	PCBD1	protein_coding

## Sheet: Table S3
Table S3. Annotated candidate genes to ALP trait
Gene stable ID	Gene stable ID version	Gene description	Chromosome/scaffold name	Gene start (bp)	Gene end (bp)	Gene name	Gene type
ENSGALG00000052171	ENSGALG00000052171.1		24	239453	242542		lncRNA
ENSGALG00000035842	ENSGALG00000035842.2	solute carrier family 37 (glucose-6-phosphate transporter), member 2 [Source:NCBI gene;Acc:419704]	24	243549	252197	SLC37A2	protein_coding
ENSGALG00000033570	ENSGALG00000033570.2	coiled-coil domain containing 15 [Source:NCBI gene;Acc:419705]	24	252913	269196		protein_coding
ENSGALG00000039356	ENSGALG00000039356.2	hepatic and glial cell adhesion molecule [Source:NCBI gene;Acc:428234]	24	269631	274676	HEPACAM	protein_coding
ENSGALG00000043088	ENSGALG00000043088.2	roundabout guidance receptor 4 [Source:NCBI gene;Acc:107055040]	24	274136	280913		protein_coding
ENSGALG00000053318	ENSGALG00000053318.1		24	280977	286309		protein_coding
ENSGALG00000045816	ENSGALG00000045816.2		24	286060	292352		protein_coding
ENSGALG00000043163	ENSGALG00000043163.2	Myb/SANT DNA binding domain containing 2 [Source:NCBI gene;Acc:768763]	24	297265	317771	MSANTD2	protein_coding
ENSGALG00000046369	ENSGALG00000046369.2	sperm autoantigenic protein 17 [Source:NCBI gene;Acc:768714]	24	332835	334351		lncRNA
ENSGALG00000021443	ENSGALG00000021443.5	pannexin 3 [Source:NCBI gene;Acc:768736]	24	334541	338653	PANX3	protein_coding
ENSGALG00000024326	ENSGALG00000024326.5	RNA pseudouridylate synthase domain containing 4 [Source:NCBI gene;Acc:768808]	24	339199	343618	RPUSD4	protein_coding
ENSGALG00000036796	ENSGALG00000036796.3	HYLS1, centriolar and ciliogenesis associated [Source:NCBI gene;Acc:768796]	24	342190	348186	HYLS1	protein_coding
ENSGALG00000035419	ENSGALG00000035419.2	cell adhesion associated, oncogene regulated [Source:NCBI gene;Acc:419710]	24	354765	382201	CDON	protein_coding
ENSGALG00000046347	ENSGALG00000046347.2	FAD-dependent oxidoreductase domain containing 1 [Source:NCBI gene;Acc:419712]	24	426081	428965	FOXRED1	protein_coding
ENSGALG00000030759	ENSGALG00000030759.2	SRP receptor alpha subunit [Source:NCBI gene;Acc:419713]	24	428137	437185	SRPRA	protein_coding
ENSGALG00000037407	ENSGALG00000037407.3	family with sequence similarity 118 member B [Source:NCBI gene;Acc:419714]	24	437306	446379	FAM118B	protein_coding
ENSGALG00000040224	ENSGALG00000040224.3	TIR domain containing adaptor protein [Source:NCBI gene;Acc:419715]	24	445576	450171	TIRAP	protein_coding
ENSGALG00000031143	ENSGALG00000031143.3	decapping enzyme, scavenger [Source:NCBI gene;Acc:419716]	24	450929	468974	DCPS	protein_coding
ENSGALG00000029747	ENSGALG00000029747.2	chromosome 20 open reading frame 173 [Source:NCBI gene;Acc:419718]	24	473593	483311	ST3GAL4	protein_coding
ENSGALG00000051028	ENSGALG00000051028.1	gga-mir-12249 [Source:miRBase;Acc:MI0040713]	24	480705	480763	gga-mir-12249	miRNA
ENSGALG00000029197	ENSGALG00000029197.2	kin of IRRE like 3 (Drosophila) [Source:NCBI gene;Acc:419719]	24	484288	720481	KIRREL3	protein_coding
ENSGALG00000048368	ENSGALG00000048368.1		24	724454	730919		lncRNA
ENSGALG00000052236	ENSGALG00000052236.1		24	769174	772937		lncRNA
ENSGALG00000048538	ENSGALG00000048538.1		24	816119	819179		lncRNA
ENSGALG00000053466	ENSGALG00000053466.1		24	825814	847376		lncRNA
ENSGALG00000054985	ENSGALG00000054985.1		24	857691	863549		lncRNA
ENSGALG00000001143	ENSGALG00000001143.7	v-ets avian erythroblastosis virus E26 oncogene homolog 1 [Source:NCBI gene;Acc:396235]	24	907941	974253	ETS1	protein_coding
ENSGALG00000038377	ENSGALG00000038377.3		24	1005794	1014040		lncRNA
ENSGALG00000001161	ENSGALG00000001161.6	Fli-1 proto-oncogene, ETS transcription factor [Source:NCBI gene;Acc:419723]	24	1016857	1089783	FLI1	protein_coding
ENSGALG00000025702	ENSGALG00000025702.2	5S ribosomal RNA [Source:RFAM;Acc:RF00001]	24	1062217	1062323	5S_rRNA	rRNA
ENSGALG00000001181	ENSGALG00000001181.6	Potassium inwardly rectifying channel subfamily J member 5 [Source:NCBI gene;Acc:395925]	24	1097586	1142577	KCNJ5	protein_coding
ENSGALG00000001167	ENSGALG00000001167.5	potassium inwardly rectifying channel subfamily J member 1 [Source:HGNC Symbol;Acc:HGNC:6255]	24	1098789	1101947	KCNJ1	protein_coding
ENSGALG00000049586	ENSGALG00000049586.1		24	1186173	1189268		lncRNA
ENSGALG00000052453	ENSGALG00000052453.1		24	1267867	1287357		protein_coding
ENSGALG00000047362	ENSGALG00000047362.1		24	1352327	1361529		lncRNA
ENSGALG00000029382	ENSGALG00000029382.2	BARX homeobox 2 [Source:NCBI gene;Acc:395714]	24	1375288	1401419	BARX2	protein_coding
ENSGALG00000001203	ENSGALG00000001203.6	transmembrane protein 45B [Source:NCBI gene;Acc:419725]	24	1450781	1454320	TMEM45B	protein_coding
ENSGALG00000024296	ENSGALG00000024296.4	transmembrane protein 45B-like [Source:NCBI gene;Acc:419726]	24	1457361	1463778		protein_coding
ENSGALG00000051227	ENSGALG00000051227.1		24	1465491	1467761		lncRNA
ENSGALG00000001250	ENSGALG00000001250.6	amyloid beta precursor like protein 2 [Source:NCBI gene;Acc:419727]	24	1470296	1511525	APLP2	protein_coding
ENSGALG00000033660	ENSGALG00000033660.2	PR domain 10 [Source:NCBI gene;Acc:419729]	24	1532447	1565663	PRDM10	protein_coding
ENSGALG00000001306	ENSGALG00000001306.9	nuclear factor related to kappaB binding protein [Source:NCBI gene;Acc:419730]	24	1568478	1585984	NFRKB	protein_coding
ENSGALG00000001331	ENSGALG00000001331.6	suppression of tumorigenicity 14 [Source:NCBI gene;Acc:419731]	24	1595777	1613311	ST14	protein_coding
ENSGALG00000001341	ENSGALG00000001341.6	zinc finger and BTB domain containing 44 [Source:NCBI gene;Acc:101751641]	24	1652013	1665766	ZBTB44	protein_coding
ENSGALG00000001370	ENSGALG00000001370.6	ADAM metallopeptidase with thrombospondin type 1 motif, 8 [Source:NCBI gene;Acc:769222]	24	1687768	1698988	ADAMTS8	protein_coding
ENSGALG00000001407	ENSGALG00000001407.5	ADAM metallopeptidase with thrombospondin type 1 motif, 15 [Source:NCBI gene;Acc:419733]	24	1706345	1715873	ADAMTS15	protein_coding
ENSGALG00000036120	ENSGALG00000036120.3		24	1743425	1756593		lncRNA
ENSGALG00000047156	ENSGALG00000047156.1		24	1781863	1793828		lncRNA
ENSGALG00000001425	ENSGALG00000001425.6	sorting nexin 19 [Source:NCBI gene;Acc:419734]	24	1807038	1825266	SNX19	protein_coding

## Sheet: Table S4
Table S4. GO enrichment analysis of the candidate genes for VVD trait in Valgus-varus Deformity Broilers
GO_accession	Description	Term_type	Over_represented_pValue	Corrected_pValue	DEG_item	DEG_list	Bg_item	Bg_list	Gene_names
GO:1990246	uniplex complex	cellular_component	8.7216e-05	1	2	52	5	15235	ENSGALG00000004355,ENSGALG00000004372
GO:0051561	positive regulation of mitochondrial calcium ion concentration	biological_process	0.0001407	1	2	52	6	15235	ENSGALG00000004372,ENSGALG00000004355
GO:0036444	calcium ion transmembrane import into mitochondrion	biological_process	0.00019486	1	2	52	7	15235	ENSGALG00000004355,ENSGALG00000004372
GO:0070509	calcium ion import	biological_process	0.00043054	1	3	52	42	15235	ENSGALG00000004372,ENSGALG00000004355,ENSGALG00000039029
GO:0032787	monocarboxylic acid metabolic process	biological_process	0.00054438	1	6	52	299	15235	ENSGALG00000041459,ENSGALG00000033807,ENSGALG00000010873,ENSGALG00000009988,ENSGALG00000004553,ENSGALG00000004325
GO:0006851	mitochondrial calcium ion transport	biological_process	0.00065685	1	2	52	10	15235	ENSGALG00000004355,ENSGALG00000004372
GO:0000151	ubiquitin ligase complex	cellular_component	0.0007365	1	5	52	211	15235	ENSGALG00000009971,ENSGALG00000004410,ENSGALG00000020737,ENSGALG00000038813,ENSGALG00000009608
GO:0008209	androgen metabolic process	biological_process	0.00079931	1	2	52	13	15235	ENSGALG00000010873,ENSGALG00000004553
GO:0031461	cullin-RING ubiquitin ligase complex	cellular_component	0.0012754	1	4	52	138	15235	ENSGALG00000004410,ENSGALG00000020737,ENSGALG00000038813,ENSGALG00000009971
GO:0051560	mitochondrial calcium ion homeostasis	biological_process	0.0014118	1	2	52	15	15235	ENSGALG00000004355,ENSGALG00000004372
GO:0005680	anaphase-promoting complex	cellular_component	0.002158	1	2	52	21	15235	ENSGALG00000009971,ENSGALG00000004410
GO:0008903	hydroxypyruvate isomerase activity	molecular_function	0.0029188	1	1	52	1	15235	ENSGALG00000033943
GO:0015292	uniporter activity	molecular_function	0.002969	1	1	52	1	15235	ENSGALG00000004355
GO:0033678	5'-3' DNA/RNA helicase activity	molecular_function	0.0030346	1	1	52	1	15235	ENSGALG00000009032
GO:0033680	ATP-dependent DNA/RNA helicase activity	molecular_function	0.0030346	1	1	52	1	15235	ENSGALG00000009032
GO:0033682	ATP-dependent 5'-3' DNA/RNA helicase activity	molecular_function	0.0030346	1	1	52	1	15235	ENSGALG00000009032
GO:0071109	superior temporal gyrus development	biological_process	0.0030475	1	1	52	1	15235	ENSGALG00000014977
GO:0006665	sphingolipid metabolic process	biological_process	0.0032237	1	3	52	90	15235	ENSGALG00000009027,ENSGALG00000009988,ENSGALG00000004553
GO:1903118	urate homeostasis	biological_process	0.0032428	1	1	52	1	15235	ENSGALG00000004345
GO:0003824	catalytic activity	molecular_function	0.0034426	1	26	52	4624	15235	ENSGALG00000009602,ENSGALG00000033807,ENSGALG00000010873,ENSGALG00000010053,ENSGALG00000009988,ENSGALG00000009608,ENSGALG00000009839,ENSGALG00000004319,ENSGALG00000027835,ENSGALG00000032247,ENSGALG00000009032,ENSGALG00000033943,ENSGALG00000004325,ENSGALG00000009957,ENSGALG00000014977,ENSGALG00000009676,ENSGALG00000010891,ENSGALG00000004332,ENSGALG00000009841,ENSGALG00000004553,ENSGALG00000014997,…
GO:0031301	integral component of organelle membrane	cellular_component	0.0038426	1	4	52	194	15235	ENSGALG00000010873,ENSGALG00000009988,ENSGALG00000004355,ENSGALG00000004372
GO:1903416	response to glycoside	biological_process	0.0038528	1	1	52	1	15235	ENSGALG00000032247
GO:0015126	canalicular bile acid transmembrane transporter activity	molecular_function	0.004147	1	1	52	1	15235	ENSGALG00000010891
GO:0015722	canalicular bile acid transport	biological_process	0.004147	1	1	52	1	15235	ENSGALG00000010891
GO:0042445	hormone metabolic process	biological_process	0.0041823	1	3	52	97	15235	ENSGALG00000032247,ENSGALG00000010873,ENSGALG00000004553
GO:0008117	sphinganine-1-phosphate aldolase activity	molecular_function	0.0043819	1	1	52	1	15235	ENSGALG00000004553
GO:0006629	lipid metabolic process	biological_process	0.004407	1	8	52	765	15235	ENSGALG00000032247,ENSGALG00000009027,ENSGALG00000014997,ENSGALG00000004553,ENSGALG00000033807,ENSGALG00000010873,ENSGALG00000004332,ENSGALG00000009988
GO:0031300	intrinsic component of organelle membrane	cellular_component	0.0044252	1	4	52	202	15235	ENSGALG00000004355,ENSGALG00000004372,ENSGALG00000010873,ENSGALG00000009988
GO:1990542	mitochondrial transmembrane transport	biological_process	0.0044946	1	2	52	32	15235	ENSGALG00000004355,ENSGALG00000004372
GO:0031929	TOR signaling	biological_process	0.0045776	1	3	52	87	15235	ENSGALG00000037904,ENSGALG00000028561,ENSGALG00000041459
GO:0008124	4-alpha-hydroxytetrahydrobiopterin dehydratase activity	molecular_function	0.0057333	1	1	52	2	15235	ENSGALG00000027835
GO:0000152	nuclear ubiquitin ligase complex	cellular_component	0.0058157	1	2	52	34	15235	ENSGALG00000004410,ENSGALG00000009971
GO:0047035	testosterone dehydrogenase (NAD+) activity	molecular_function	0.0059624	1	1	52	2	15235	ENSGALG00000010873
GO:0004022	alcohol dehydrogenase (NAD) activity	molecular_function	0.0060713	1	1	52	2	15235	ENSGALG00000010873
GO:0005758	mitochondrial intermembrane space	cellular_component	0.0060972	1	2	52	38	15235	ENSGALG00000014981,ENSGALG00000004372
GO:0033677	DNA/RNA helicase activity	molecular_function	0.0064394	1	1	52	2	15235	ENSGALG00000009032
GO:0071822	protein complex subunit organization	biological_process	0.0067008	1	10	52	1127	15235	ENSGALG00000004372,ENSGALG00000014981,ENSGALG00000027835,ENSGALG00000039219,ENSGALG00000004431,ENSGALG00000009971,ENSGALG00000004355,ENSGALG00000004325,ENSGALG00000014977,ENSGALG00000033807
GO:0017116	single-stranded DNA-dependent ATP-dependent DNA helicase activity	molecular_function	0.0067019	1	1	52	2	15235	ENSGALG00000009032
GO:0044806	G-quadruplex DNA unwinding	biological_process	0.0074927	1	1	52	2	15235	ENSGALG00000009032
GO:0030199	collagen fibril organization	biological_process	0.0078374	1	2	52	33	15235	ENSGALG00000004325,ENSGALG00000039219
GO:0016222	procollagen-proline 4-dioxygenase complex	cellular_component	0.0081587	1	1	52	2	15235	ENSGALG00000004325
GO:0035373	chondroitin sulfate proteoglycan binding	molecular_function	0.0082535	1	1	52	1	15235	ENSGALG00000010053
GO:0031970	organelle envelope lumen	cellular_component	0.0084076	1	2	52	43	15235	ENSGALG00000014981,ENSGALG00000004372
GO:0006643	membrane lipid metabolic process	biological_process	0.0084856	1	3	52	128	15235	ENSGALG00000004553,ENSGALG00000009027,ENSGALG00000009988
GO:0016531	copper chaperone activity	molecular_function	0.008487	1	1	52	3	15235	ENSGALG00000014981
GO:0032007	negative regulation of TOR signaling	biological_process	0.0085568	1	2	52	36	15235	ENSGALG00000028561,ENSGALG00000041459
GO:0033038	bitter taste receptor activity	molecular_function	0.0087919	1	1	52	3	15235	ENSGALG00000039029
GO:0072747	cellular response to chloramphenicol	biological_process	0.0087919	1	1	52	3	15235	ENSGALG00000039029
GO:1901322	response to chloramphenicol	biological_process	0.0087919	1	1	52	3	15235	ENSGALG00000039029
GO:1904560	response to diphenidol	biological_process	0.0087919	1	1	52	3	15235	ENSGALG00000039029
GO:1904561	cellular response to diphenidol	biological_process	0.0087919	1	1	52	3	15235	ENSGALG00000039029
GO:0004505	phenylalanine 4-monooxygenase activity	molecular_function	0.0088522	1	1	52	3	15235	ENSGALG00000027835
GO:0004427	inorganic diphosphatase activity	molecular_function	0.0089972	1	1	52	3	15235	ENSGALG00000004442
GO:0018208	peptidyl-proline modification	biological_process	0.0093753	1	2	52	45	15235	ENSGALG00000009839,ENSGALG00000004325
GO:0008970	phosphatidylcholine 1-acylhydrolase activity	molecular_function	0.0094033	1	1	52	3	15235	ENSGALG00000014997
GO:0019752	carboxylic acid metabolic process	biological_process	0.0097925	1	6	52	540	15235	ENSGALG00000009988,ENSGALG00000010873,ENSGALG00000033807,ENSGALG00000041459,ENSGALG00000004325,ENSGALG00000004553
GO:0050321	tau-protein kinase activity	molecular_function	0.0098571	1	1	52	3	15235	ENSGALG00000014977
GO:0042904	9-cis-retinoic acid biosynthetic process	biological_process	0.0098932	1	1	52	3	15235	ENSGALG00000010873
GO:0042905	9-cis-retinoic acid metabolic process	biological_process	0.0098932	1	1	52	3	15235	ENSGALG00000010873
GO:0010521	telomerase inhibitor activity	molecular_function	0.0099056	1	1	52	3	15235	ENSGALG00000009032
GO:0032592	integral component of mitochondrial membrane	cellular_component	0.01004	1	2	52	48	15235	ENSGALG00000004355,ENSGALG00000004372
GO:0031944	negative regulation of glucocorticoid metabolic process	biological_process	0.01012	1	1	52	3	15235	ENSGALG00000032247
GO:0031947	negative regulation of glucocorticoid biosynthetic process	biological_process	0.01012	1	1	52	3	15235	ENSGALG00000032247
GO:0090032	negative regulation of steroid hormone biosynthetic process	biological_process	0.01012	1	1	52	3	15235	ENSGALG00000032247
GO:0008202	steroid metabolic process	biological_process	0.010186	1	3	52	129	15235	ENSGALG00000032247,ENSGALG00000010873,ENSGALG00000004553
GO:0036376	sodium ion export from cell	biological_process	0.010365	1	1	52	3	15235	ENSGALG00000032247
GO:0071436	sodium ion export	biological_process	0.010365	1	1	52	3	15235	ENSGALG00000032247
GO:0032782	bile acid secretion	biological_process	0.010386	1	1	52	3	15235	ENSGALG00000010891
GO:0098573	intrinsic component of mitochondrial membrane	cellular_component	0.010475	1	2	52	49	15235	ENSGALG00000004355,ENSGALG00000004372
GO:0006811	ion transport	biological_process	0.010791	1	9	52	1053	15235	ENSGALG00000014981,ENSGALG00000032247,ENSGALG00000039029,ENSGALG00000004372,ENSGALG00000004332,ENSGALG00000015016,ENSGALG00000010891,ENSGALG00000010858,ENSGALG00000004355
GO:0010817	regulation of hormone levels	biological_process	0.010985	1	4	52	256	15235	ENSGALG00000004553,ENSGALG00000004355,ENSGALG00000032247,ENSGALG00000010873
GO:0006461	protein complex assembly	biological_process	0.011412	1	8	52	864	15235	ENSGALG00000009971,ENSGALG00000004355,ENSGALG00000033807,ENSGALG00000014977,ENSGALG00000004372,ENSGALG00000004431,ENSGALG00000027835,ENSGALG00000014981
GO:0070271	protein complex biogenesis	biological_process	0.011412	1	8	52	864	15235	ENSGALG00000009971,ENSGALG00000004355,ENSGALG00000033807,ENSGALG00000014977,ENSGALG00000004372,ENSGALG00000004431,ENSGALG00000027835,ENSGALG00000014981
GO:0016530	metallochaperone activity	molecular_function	0.011444	1	1	52	4	15235	ENSGALG00000014981
GO:0004656	procollagen-proline 4-dioxygenase activity	molecular_function	0.01147	1	1	52	3	15235	ENSGALG00000004325
GO:0030001	metal ion transport	biological_process	0.011759	1	6	52	525	15235	ENSGALG00000004355,ENSGALG00000039029,ENSGALG00000004372,ENSGALG00000014981,ENSGALG00000032247,ENSGALG00000010858
GO:1901700	response to oxygen-containing compound	biological_process	0.012012	1	7	52	697	15235	ENSGALG00000039029,ENSGALG00000037904,ENSGALG00000041459,ENSGALG00000009957,ENSGALG00000028561,ENSGALG00000004446,ENSGALG00000032247
GO:0034754	cellular hormone metabolic process	biological_process	0.01209	1	2	52	51	15235	ENSGALG00000010873,ENSGALG00000004553
GO:0019932	second-messenger-mediated signaling	biological_process	0.012449	1	3	52	129	15235	ENSGALG00000014977,ENSGALG00000004355,ENSGALG00000037904
GO:1901668	regulation of superoxide dismutase activity	biological_process	0.012461	1	1	52	2	15235	ENSGALG00000028561
GO:0034704	calcium channel complex	cellular_component	0.012512	1	2	52	41	15235	ENSGALG00000004372,ENSGALG00000004355
GO:0070447	positive regulation of oligodendrocyte progenitor proliferation	biological_process	0.012775	1	1	52	1	15235	ENSGALG00000010858
GO:0051974	negative regulation of telomerase activity	biological_process	0.012777	1	1	52	4	15235	ENSGALG00000009032
GO:0015711	organic anion transport	biological_process	0.01318	1	4	52	262	15235	ENSGALG00000010858,ENSGALG00000004332,ENSGALG00000010891,ENSGALG00000015016
GO:0071596	ubiquitin-dependent protein catabolic process via the N-end rule pathway	biological_process	0.013207	1	1	52	3	15235	ENSGALG00000009608
GO:0044528	regulation of mitochondrial mRNA stability	biological_process	0.013213	1	1	52	4	15235	ENSGALG00000009841
GO:0043436	oxoacid metabolic process	biological_process	0.013809	1	6	52	582	15235	ENSGALG00000004325,ENSGALG00000004553,ENSGALG00000009988,ENSGALG00000010873,ENSGALG00000033807,ENSGALG00000041459
GO:0006672	ceramide metabolic process	biological_process	0.01381	1	2	52	55	15235	ENSGALG00000009027,ENSGALG00000004553
GO:0018401	peptidyl-proline hydroxylation to 4-hydroxy-L-proline	biological_process	0.014239	1	1	52	4	15235	ENSGALG00000004325
GO:0005391	sodium:potassium-exchanging ATPase activity	molecular_function	0.014315	1	1	52	4	15235	ENSGALG00000032247
GO:0008556	potassium-transporting ATPase activity	molecular_function	0.014315	1	1	52	4	15235	ENSGALG00000032247
GO:0046717	acid secretion	biological_process	0.014406	1	2	52	54	15235	ENSGALG00000004332,ENSGALG00000010891
GO:0006082	organic acid metabolic process	biological_process	0.01464	1	6	52	590	15235	ENSGALG00000010873,ENSGALG00000033807,ENSGALG00000041459,ENSGALG00000009988,ENSGALG00000004553,ENSGALG00000004325
GO:0044255	cellular lipid metabolic process	biological_process	0.014969	1	6	52	583	15235	ENSGALG00000033807,ENSGALG00000010873,ENSGALG00000009027,ENSGALG00000004332,ENSGALG00000009988,ENSGALG00000004553
GO:0080184	response to phenylpropanoid	biological_process	0.015001	1	1	52	5	15235	ENSGALG00000039029
GO:0001580	detection of chemical stimulus involved in sensory perception of bitter taste	biological_process	0.015395	1	1	52	5	15235	ENSGALG00000039029
GO:0045026	plasma membrane fusion	biological_process	0.015603	1	1	52	5	15235	ENSGALG00000009957
GO:0031463	Cul3-RING ubiquitin ligase complex	cellular_component	0.016029	1	2	52	57	15235	ENSGALG00000038813,ENSGALG00000020737
GO:0051259	protein oligomerization	biological_process	0.016048	1	4	52	278	15235	ENSGALG00000004355,ENSGALG00000004372,ENSGALG00000033807,ENSGALG00000027835
GO:0043141	ATP-dependent 5'-3' DNA helicase activity	molecular_function	0.01613	1	1	52	5	15235	ENSGALG00000009032
GO:1990239	steroid hormone binding	molecular_function	0.016425	1	1	52	4	15235	ENSGALG00000032247
GO:0044237	cellular metabolic process	biological_process	0.016577	1	32	52	6887	15235	ENSGALG00000032247,ENSGALG00000027835,ENSGALG00000009839,ENSGALG00000009988,ENSGALG00000010053,ENSGALG00000028561,ENSGALG00000010873,ENSGALG00000033807,ENSGALG00000037904,ENSGALG00000020736,ENSGALG00000020737,ENSGALG00000009027,ENSGALG00000004332,ENSGALG00000009957,ENSGALG00000041459,ENSGALG00000010657,ENSGALG00000009045,ENSGALG00000009032,ENSGALG00000004410,ENSGALG00000009677,ENSGALG00000009608,…
GO:0035338	long-chain fatty-acyl-CoA biosynthetic process	biological_process	0.016643	1	1	52	5	15235	ENSGALG00000009988
GO:0046949	fatty-acyl-CoA biosynthetic process	biological_process	0.016643	1	1	52	5	15235	ENSGALG00000009988
GO:0031946	regulation of glucocorticoid biosynthetic process	biological_process	0.016708	1	1	52	5	15235	ENSGALG00000032247
GO:0031915	positive regulation of synaptic plasticity	biological_process	0.016976	1	1	52	5	15235	ENSGALG00000009971
GO:0032351	negative regulation of hormone metabolic process	biological_process	0.017172	1	1	52	5	15235	ENSGALG00000032247
GO:0032353	negative regulation of hormone biosynthetic process	biological_process	0.017172	1	1	52	5	15235	ENSGALG00000032247
GO:0097027	ubiquitin-protein transferase activator activity	molecular_function	0.017402	1	1	52	5	15235	ENSGALG00000009971
GO:0010248	establishment or maintenance of transmembrane electrochemical gradient	biological_process	0.01761	1	1	52	5	15235	ENSGALG00000032247
GO:0006729	tetrahydrobiopterin biosynthetic process	biological_process	0.017616	1	1	52	6	15235	ENSGALG00000027835
GO:0046146	tetrahydrobiopterin metabolic process	biological_process	0.017616	1	1	52	6	15235	ENSGALG00000027835
GO:0032870	cellular response to hormone stimulus	biological_process	0.018284	1	4	52	287	15235	ENSGALG00000037904,ENSGALG00000004446,ENSGALG00000032247,ENSGALG00000041459
GO:0032091	negative regulation of protein binding	biological_process	0.01829	1	2	52	57	15235	ENSGALG00000014977,ENSGALG00000010053
GO:0030007	cellular potassium ion homeostasis	biological_process	0.018423	1	1	52	5	15235	ENSGALG00000032247
GO:0001665	alpha-N-acetylgalactosaminide alpha-2,6-sialyltransferase activity	molecular_function	0.018922	1	1	52	6	15235	ENSGALG00000009027
GO:1903136	cuprous ion binding	molecular_function	0.019085	1	1	52	6	15235	ENSGALG00000014981
GO:1904447	folic acid import into cell	biological_process	0.019115	1	1	52	3	15235	ENSGALG00000010858
GO:0045989	positive regulation of striated muscle contraction	biological_process	0.01916	1	1	52	6	15235	ENSGALG00000032247
GO:0097306	cellular response to alcohol	biological_process	0.01926	1	2	52	59	15235	ENSGALG00000039029,ENSGALG00000041459
GO:0005890	sodium:potassium-exchanging ATPase complex	cellular_component	0.019439	1	1	52	6	15235	ENSGALG00000032247
GO:0031943	regulation of glucocorticoid metabolic process	biological_process	0.019905	1	1	52	6	15235	ENSGALG00000032247
GO:0031998	regulation of fatty acid beta-oxidation	biological_process	0.019914	1	1	52	6	15235	ENSGALG00000033807
GO:0046581	intercellular canaliculus	cellular_component	0.020165	1	1	52	5	15235	ENSGALG00000010891
GO:0002138	retinoic acid biosynthetic process	biological_process	0.020231	1	1	52	6	15235	ENSGALG00000010873
GO:0016102	diterpenoid biosynthetic process	biological_process	0.020231	1	1	52	6	15235	ENSGALG00000010873
GO:0006883	cellular sodium ion homeostasis	biological_process	0.020396	1	1	52	6	15235	ENSGALG00000032247
GO:0031545	peptidyl-proline 4-dioxygenase activity	molecular_function	0.020614	1	1	52	6	15235	ENSGALG00000004325
GO:0015125	bile acid transmembrane transporter activity	molecular_function	0.02062	1	1	52	6	15235	ENSGALG00000010891
GO:0004745	retinol dehydrogenase activity	molecular_function	0.020628	1	1	52	6	15235	ENSGALG00000010873
GO:0051087	chaperone binding	molecular_function	0.020779	1	2	52	60	15235	ENSGALG00000010858,ENSGALG00000032247
GO:0019798	procollagen-proline dioxygenase activity	molecular_function	0.021037	1	1	52	6	15235	ENSGALG00000004325
GO:0010997	anaphase-promoting complex binding	molecular_function	0.021397	1	1	52	6	15235	ENSGALG00000009971
GO:0005783	endoplasmic reticulum	cellular_component	0.021737	1	7	52	803	15235	ENSGALG00000004553,ENSGALG00000004325,ENSGALG00000010873,ENSGALG00000038813,ENSGALG00000009988,ENSGALG00000010858,ENSGALG00000004431
GO:0008527	taste receptor activity	molecular_function	0.02191	1	1	52	7	15235	ENSGALG00000039029
GO:0006983	ER overload response	biological_process	0.022085	1	1	52	7	15235	ENSGALG00000014977
GO:0050912	detection of chemical stimulus involved in sensory perception of taste	biological_process	0.022145	1	1	52	7	15235	ENSGALG00000039029
GO:0015884	folic acid transport	biological_process	0.022409	1	1	52	4	15235	ENSGALG00000010858
GO:0009922	fatty acid elongase activity	molecular_function	0.022652	1	1	52	7	15235	ENSGALG00000009988
GO:0019367	fatty acid elongation, saturated fatty acid	biological_process	0.022652	1	1	52	7	15235	ENSGALG00000009988
GO:0019368	fatty acid elongation, unsaturated fatty acid	biological_process	0.022652	1	1	52	7	15235	ENSGALG00000009988
GO:0034625	fatty acid elongation, monounsaturated fatty acid	biological_process	0.022652	1	1	52	7	15235	ENSGALG00000009988
GO:0034626	fatty acid elongation, polyunsaturated fatty acid	biological_process	0.022652	1	1	52	7	15235	ENSGALG00000009988
GO:0006704	glucocorticoid biosynthetic process	biological_process	0.022671	1	1	52	7	15235	ENSGALG00000032247
GO:0016832	aldehyde-lyase activity	molecular_function	0.022793	1	1	52	7	15235	ENSGALG00000004553
GO:0090030	regulation of steroid hormone biosynthetic process	biological_process	0.022926	1	1	52	7	15235	ENSGALG00000032247
GO:0071313	cellular response to caffeine	biological_process	0.023004	1	1	52	4	15235	ENSGALG00000039029
GO:0043139	5'-3' DNA helicase activity	molecular_function	0.023203	1	1	52	7	15235	ENSGALG00000009032
GO:0016114	terpenoid biosynthetic process	biological_process	0.023616	1	1	52	7	15235	ENSGALG00000010873
GO:0015849	organic acid transport	biological_process	0.023672	1	3	52	179	15235	ENSGALG00000010858,ENSGALG00000004332,ENSGALG00000010891
GO:0046942	carboxylic acid transport	biological_process	0.023672	1	3	52	179	15235	ENSGALG00000010858,ENSGALG00000004332,ENSGALG00000010891
GO:0006732	coenzyme metabolic process	biological_process	0.023782	1	3	52	182	15235	ENSGALG00000027835,ENSGALG00000041459,ENSGALG00000009988
GO:0042383	sarcolemma	cellular_component	0.023888	1	2	52	55	15235	ENSGALG00000032247,ENSGALG00000014988
GO:0006631	fatty acid metabolic process	biological_process	0.023961	1	3	52	180	15235	ENSGALG00000004553,ENSGALG00000009988,ENSGALG00000033807
GO:1990130	Iml1 complex	cellular_component	0.024338	1	1	52	5	15235	ENSGALG00000028561
GO:0016714	oxidoreductase activity, acting on paired donors, with incorporation or reduction of molecular oxygen, reduced pteridine as one donor, and incorporation of one atom of oxygen	molecular_function	0.024482	1	1	52	8	15235	ENSGALG00000027835
GO:0016042	lipid catabolic process	biological_process	0.02465	1	3	52	182	15235	ENSGALG00000033807,ENSGALG00000004332,ENSGALG00000004553
GO:0021540	corpus callosum morphogenesis	biological_process	0.024764	1	1	52	5	15235	ENSGALG00000028561
GO:0004620	phospholipase activity	molecular_function	0.025119	1	2	52	71	15235	ENSGALG00000004332,ENSGALG00000014997
GO:2000121	regulation of removal of superoxide radicals	biological_process	0.025122	1	1	52	6	15235	ENSGALG00000028561
GO:0042448	progesterone metabolic process	biological_process	0.025191	1	1	52	8	15235	ENSGALG00000010873
GO:0090533	cation-transporting ATPase complex	cellular_component	0.025405	1	1	52	8	15235	ENSGALG00000032247
GO:0031000	response to caffeine	biological_process	0.025707	1	1	52	5	15235	ENSGALG00000039029
GO:0019471	4-hydroxyproline metabolic process	biological_process	0.02632	1	1	52	8	15235	ENSGALG00000004325
GO:0008152	metabolic process	biological_process	0.026559	1	35	52	7985	15235	ENSGALG00000014977,ENSGALG00000038813,ENSGALG00000009993,ENSGALG00000004325,ENSGALG00000004442,ENSGALG00000004553,ENSGALG00000009841,ENSGALG00000009608,ENSGALG00000026019,ENSGALG00000010858,ENSGALG00000009971,ENSGALG00000009602,ENSGALG00000004410,ENSGALG00000009032,ENSGALG00000009677,ENSGALG00000009676,ENSGALG00000009957,ENSGALG00000041459,ENSGALG00000004332,ENSGALG00000010657,ENSGALG00000009045,…
GO:1902494	catalytic complex	cellular_component	0.02665	1	7	52	828	15235	ENSGALG00000009971,ENSGALG00000004325,ENSGALG00000004410,ENSGALG00000032247,ENSGALG00000020737,ENSGALG00000009608,ENSGALG00000038813
GO:0016861	intramolecular oxidoreductase activity, interconverting aldoses and ketoses	molecular_function	0.027075	1	1	52	9	15235	ENSGALG00000033943
GO:0008190	eukaryotic initiation factor 4E binding	molecular_function	0.027089	1	1	52	6	15235	ENSGALG00000037904
GO:0034464	BBSome	cellular_component	0.027095	1	1	52	8	15235	ENSGALG00000009846
GO:0055106	ubiquitin-protein transferase regulator activity	molecular_function	0.027159	1	1	52	8	15235	ENSGALG00000009971
GO:0055075	potassium ion homeostasis	biological_process	0.027205	1	1	52	8	15235	ENSGALG00000032247
GO:0051260	protein homooligomerization	biological_process	0.027987	1	3	52	191	15235	ENSGALG00000004372,ENSGALG00000027835,ENSGALG00000033807
GO:0002020	protease binding	molecular_function	0.028074	1	2	52	70	15235	ENSGALG00000014977,ENSGALG00000033807
GO:0045947	negative regulation of translational initiation	biological_process	0.028304	1	1	52	8	15235	ENSGALG00000037904
GO:0098533	ATPase dependent transmembrane transport complex	cellular_component	0.028588	1	1	52	9	15235	ENSGALG00000032247
GO:1904564	Nbp35-Cfd1 ATPase complex	cellular_component	0.028588	1	1	52	9	15235	ENSGALG00000032247
GO:0050913	sensory perception of bitter taste	biological_process	0.028695	1	1	52	8	15235	ENSGALG00000039029
GO:0005739	mitochondrion	cellular_component	0.028828	1	7	52	913	15235	ENSGALG00000004372,ENSGALG00000004325,ENSGALG00000004355,ENSGALG00000009841,ENSGALG00000009032,ENSGALG00000014981,ENSGALG00000041459
GO:0046660	female sex differentiation	biological_process	0.0291	1	2	52	72	15235	ENSGALG00000010858,ENSGALG00000004553
GO:0008210	estrogen metabolic process	biological_process	0.029606	1	1	52	9	15235	ENSGALG00000004553
GO:1904668	positive regulation of ubiquitin protein ligase activity	biological_process	0.029852	1	1	52	9	15235	ENSGALG00000009971
GO:0009108	coenzyme biosynthetic process	biological_process	0.02992	1	2	52	82	15235	ENSGALG00000009988,ENSGALG00000027835
GO:0035336	long-chain fatty-acyl-CoA metabolic process	biological_process	0.030107	1	1	52	9	15235	ENSGALG00000009988
GO:0030877	beta-catenin destruction complex	cellular_component	0.030124	1	1	52	8	15235	ENSGALG00000014977
GO:0070444	oligodendrocyte progenitor proliferation	biological_process	0.030175	1	1	52	5	15235	ENSGALG00000010858
GO:0070445	regulation of oligodendrocyte progenitor proliferation	biological_process	0.030175	1	1	52	5	15235	ENSGALG00000010858
GO:0071415	cellular response to purine-containing compound	biological_process	0.030309	1	1	52	6	15235	ENSGALG00000039029
GO:0033327	Leydig cell differentiation	biological_process	0.030508	1	1	52	8	15235	ENSGALG00000004553
GO:0030812	negative regulation of nucleotide catabolic process	biological_process	0.030753	1	1	52	9	15235	ENSGALG00000041459
GO:0045820	negative regulation of glycolytic process	biological_process	0.030753	1	1	52	9	15235	ENSGALG00000041459
GO:0051195	negative regulation of cofactor metabolic process	biological_process	0.030753	1	1	52	9	15235	ENSGALG00000041459
GO:0051198	negative regulation of coenzyme metabolic process	biological_process	0.030753	1	1	52	9	15235	ENSGALG00000041459
GO:0055103	ligase regulator activity	molecular_function	0.030877	1	1	52	9	15235	ENSGALG00000009971
GO:0005777	peroxisome	cellular_component	0.030909	1	2	52	79	15235	ENSGALG00000028561,ENSGALG00000033807
GO:0042579	microbody	cellular_component	0.030909	1	2	52	79	15235	ENSGALG00000028561,ENSGALG00000033807
GO:0052689	carboxylic ester hydrolase activity	molecular_function	0.030975	1	2	52	85	15235	ENSGALG00000014997,ENSGALG00000004332
GO:0001553	luteinization	biological_process	0.030982	1	1	52	9	15235	ENSGALG00000004553
GO:0042559	pteridine-containing compound biosynthetic process	biological_process	0.031111	1	1	52	10	15235	ENSGALG00000027835
GO:0045177	apical part of cell	cellular_component	0.031279	1	3	52	179	15235	ENSGALG00000010858,ENSGALG00000010891,ENSGALG00000032247
GO:0016018	cyclosporin A binding	molecular_function	0.031311	1	1	52	10	15235	ENSGALG00000009839
GO:0032006	regulation of TOR signaling	biological_process	0.031813	1	2	52	72	15235	ENSGALG00000028561,ENSGALG00000041459
GO:0008584	male gonad development	biological_process	0.031899	1	2	52	76	15235	ENSGALG00000010858,ENSGALG00000004553
GO:0071549	cellular response to dexamethasone stimulus	biological_process	0.031953	1	1	52	10	15235	ENSGALG00000041459
GO:0061700	GATOR2 complex	cellular_component	0.032508	1	1	52	8	15235	ENSGALG00000028561
GO:0051186	cofactor metabolic process	biological_process	0.032512	1	3	52	207	15235	ENSGALG00000009988,ENSGALG00000041459,ENSGALG00000027835
GO:0046546	development of primary male sexual characteristics	biological_process	0.032543	1	2	52	77	15235	ENSGALG00000010858,ENSGALG00000004553
GO:0031090	organelle membrane	cellular_component	0.032628	1	9	52	1304	15235	ENSGALG00000009027,ENSGALG00000004431,ENSGALG00000004372,ENSGALG00000014997,ENSGALG00000009988,ENSGALG00000038813,ENSGALG00000028561,ENSGALG00000010873,ENSGALG00000004355
GO:0060068	vagina development	biological_process	0.032703	1	1	52	7	15235	ENSGALG00000010858
GO:0006677	glycosylceramide metabolic process	biological_process	0.032881	1	1	52	10	15235	ENSGALG00000009027
GO:0061156	pulmonary artery morphogenesis	biological_process	0.032947	1	1	52	7	15235	ENSGALG00000010858
GO:0031543	peptidyl-proline dioxygenase activity	molecular_function	0.032953	1	1	52	10	15235	ENSGALG00000004325
GO:0015721	bile acid and bile salt transport	biological_process	0.03304	1	1	52	10	15235	ENSGALG00000010891
GO:0090128	regulation of synapse maturation	biological_process	0.033198	1	1	52	7	15235	ENSGALG00000009971
GO:0090129	positive regulation of synapse maturation	biological_process	0.033198	1	1	52	7	15235	ENSGALG00000009971
GO:0016298	lipase activity	molecular_function	0.033222	1	2	52	84	15235	ENSGALG00000014997,ENSGALG00000004332
GO:0098800	inner mitochondrial membrane protein complex	cellular_component	0.033382	1	2	52	96	15235	ENSGALG00000004372,ENSGALG00000004355
GO:2000291	regulation of myoblast proliferation	biological_process	0.033496	1	1	52	10	15235	ENSGALG00000038813
GO:0006825	copper ion transport	biological_process	0.033991	1	1	52	10	15235	ENSGALG00000014981
GO:0030176	integral component of endoplasmic reticulum membrane	cellular_component	0.03424	1	2	52	87	15235	ENSGALG00000010873,ENSGALG00000009988
GO:1902656	calcium ion import into cytosol	biological_process	0.034392	1	1	52	10	15235	ENSGALG00000039029
GO:0003139	secondary heart field specification	biological_process	0.034559	1	1	52	8	15235	ENSGALG00000010858
GO:0030497	fatty acid elongation	biological_process	0.034891	1	1	52	11	15235	ENSGALG00000009988
GO:0042761	very long-chain fatty acid biosynthetic process	biological_process	0.034891	1	1	52	11	15235	ENSGALG00000009988
GO:0042573	retinoic acid metabolic process	biological_process	0.03491	1	1	52	11	15235	ENSGALG00000010873
GO:0008211	glucocorticoid metabolic process	biological_process	0.034942	1	1	52	11	15235	ENSGALG00000032247
GO:0070885	negative regulation of calcineurin-NFAT signaling cascade	biological_process	0.035303	1	1	52	9	15235	ENSGALG00000014977
GO:0004312	fatty acid synthase activity	molecular_function	0.035906	1	1	52	10	15235	ENSGALG00000009988
GO:1900121	negative regulation of receptor binding	biological_process	0.03594	1	1	52	10	15235	ENSGALG00000010053
GO:0043933	macromolecular complex subunit organization	biological_process	0.035992	1	11	52	1667	15235	ENSGALG00000004355,ENSGALG00000009971,ENSGALG00000004325,ENSGALG00000014977,ENSGALG00000033807,ENSGALG00000041459,ENSGALG00000004372,ENSGALG00000014981,ENSGALG00000027835,ENSGALG00000039219,ENSGALG00000004431
GO:0019511	peptidyl-proline hydroxylation	biological_process	0.036019	1	1	52	11	15235	ENSGALG00000004325
GO:0016787	hydrolase activity	molecular_function	0.036563	1	12	52	1950	15235	ENSGALG00000004442,ENSGALG00000020736,ENSGALG00000039219,ENSGALG00000032247,ENSGALG00000009032,ENSGALG00000014997,ENSGALG00000004319,ENSGALG00000033807,ENSGALG00000010891,ENSGALG00000004332,ENSGALG00000010053,ENSGALG00000009602
GO:0009725	response to hormone	biological_process	0.036573	1	4	52	356	15235	ENSGALG00000037904,ENSGALG00000004446,ENSGALG00000032247,ENSGALG00000041459
GO:0006812	cation transport	biological_process	0.036628	1	6	52	697	15235	ENSGALG00000004372,ENSGALG00000004355,ENSGALG00000039029,ENSGALG00000010858,ENSGALG00000032247,ENSGALG00000014981
GO:0009791	post-embryonic development	biological_process	0.036721	1	2	52	74	15235	ENSGALG00000028561,ENSGALG00000004553
GO:0035337	fatty-acyl-CoA metabolic process	biological_process	0.036745	1	1	52	11	15235	ENSGALG00000009988
GO:0065003	macromolecular complex assembly	biological_process	0.036902	1	8	52	1081	15235	ENSGALG00000009971,ENSGALG00000004355,ENSGALG00000014977,ENSGALG00000033807,ENSGALG00000004372,ENSGALG00000027835,ENSGALG00000014981,ENSGALG00000004431
GO:1902495	transmembrane transporter complex	cellular_component	0.036939	1	3	52	202	15235	ENSGALG00000004355,ENSGALG00000004372,ENSGALG00000032247
GO:0044444	cytoplasmic part	cellular_component	0.037258	1	24	52	4933	15235	ENSGALG00000009841,ENSGALG00000014997,ENSGALG00000004553,ENSGALG00000014981,ENSGALG00000004431,ENSGALG00000009027,ENSGALG00000004325,ENSGALG00000009846,ENSGALG00000041459,ENSGALG00000014977,ENSGALG00000038813,ENSGALG00000004465,ENSGALG00000004372,ENSGALG00000004410,ENSGALG00000027835,ENSGALG00000009032,ENSGALG00000004355,ENSGALG00000009971,ENSGALG00000033807,ENSGALG00000028561,ENSGALG00000010873,…
GO:0016791	phosphatase activity	molecular_function	0.037576	1	3	52	211	15235	ENSGALG00000020736,ENSGALG00000010053,ENSGALG00000032247
GO:0006869	lipid transport	biological_process	0.037642	1	3	52	207	15235	ENSGALG00000004332,ENSGALG00000010891,ENSGALG00000045557
GO:0031227	intrinsic component of endoplasmic reticulum membrane	cellular_component	0.037844	1	2	52	92	15235	ENSGALG00000009988,ENSGALG00000010873
GO:0051100	negative regulation of binding	biological_process	0.037914	1	2	52	86	15235	ENSGALG00000010053,ENSGALG00000014977
GO:0002080	acrosomal membrane	cellular_component	0.038222	1	1	52	11	15235	ENSGALG00000014997
GO:0098588	bounding membrane of organelle	cellular_component	0.038268	1	7	52	916	15235	ENSGALG00000014997,ENSGALG00000028561,ENSGALG00000010873,ENSGALG00000004431,ENSGALG00000009027,ENSGALG00000009988,ENSGALG00000038813
GO:0048167	regulation of synaptic plasticity	biological_process	0.038378	1	2	52	82	15235	ENSGALG00000037904,ENSGALG00000009971
GO:0071548	response to dexamethasone	biological_process	0.038636	1	1	52	12	15235	ENSGALG00000041459
GO:2000279	negative regulation of DNA biosynthetic process	biological_process	0.038685	1	1	52	12	15235	ENSGALG00000009032
GO:1990351	transporter complex	cellular_component	0.03886	1	3	52	207	15235	ENSGALG00000032247,ENSGALG00000004372,ENSGALG00000004355
GO:0071495	cellular response to endogenous stimulus	biological_process	0.039025	1	6	52	705	15235	ENSGALG00000010858,ENSGALG00000004446,ENSGALG00000032247,ENSGALG00000041459,ENSGALG00000037904,ENSGALG00000039029
GO:0016788	hydrolase activity, acting on ester bonds	molecular_function	0.039156	1	5	52	548	15235	ENSGALG00000020736,ENSGALG00000004332,ENSGALG00000032247,ENSGALG00000010053,ENSGALG00000014997
GO:0045822	negative regulation of heart contraction	biological_process	0.039374	1	1	52	12	15235	ENSGALG00000032247
GO:0032211	negative regulation of telomere maintenance via telomerase	biological_process	0.039483	1	1	52	12	15235	ENSGALG00000009032
GO:0046827	positive regulation of protein export from nucleus	biological_process	0.03963	1	1	52	12	15235	ENSGALG00000014977
GO:0015718	monocarboxylic acid transport	biological_process	0.039789	1	2	52	94	15235	ENSGALG00000004332,ENSGALG00000010891
GO:0044238	primary metabolic process	biological_process	0.039927	1	31	52	6979	15235	ENSGALG00000009677,ENSGALG00000009032,ENSGALG00000032247,ENSGALG00000004410,ENSGALG00000027835,ENSGALG00000037904,ENSGALG00000009971,ENSGALG00000009602,ENSGALG00000009608,ENSGALG00000009839,ENSGALG00000009988,ENSGALG00000010053,ENSGALG00000026019,ENSGALG00000010858,ENSGALG00000010873,ENSGALG00000033807,ENSGALG00000004553,ENSGALG00000014997,ENSGALG00000009841,ENSGALG00000039219,ENSGALG00000009027,…
GO:0003223	ventricular compact myocardium morphogenesis	biological_process	0.03998	1	1	52	7	15235	ENSGALG00000010858
GO:0034452	dynactin binding	molecular_function	0.040881	1	1	52	9	15235	ENSGALG00000014977
GO:0051188	cofactor biosynthetic process	biological_process	0.04105	1	2	52	98	15235	ENSGALG00000027835,ENSGALG00000009988
GO:0033617	mitochondrial respiratory chain complex IV assembly	biological_process	0.041181	1	1	52	14	15235	ENSGALG00000014981
GO:0097034	mitochondrial respiratory chain complex IV biogenesis	biological_process	0.041181	1	1	52	14	15235	ENSGALG00000014981
GO:0034236	protein kinase A catalytic subunit binding	molecular_function	0.041839	1	1	52	10	15235	ENSGALG00000014977
GO:0031418	L-ascorbic acid binding	molecular_function	0.042125	1	1	52	13	15235	ENSGALG00000004325
GO:0019722	calcium-mediated signaling	biological_process	0.042152	1	2	52	85	15235	ENSGALG00000014977,ENSGALG00000004355
GO:0005319	lipid transporter activity	molecular_function	0.042165	1	2	52	87	15235	ENSGALG00000045557,ENSGALG00000010891
GO:0033764	steroid dehydrogenase activity, acting on the CH-OH group of donors, NAD or NADP as acceptor	molecular_function	0.042247	1	1	52	14	15235	ENSGALG00000010873
GO:0060982	coronary artery morphogenesis	biological_process	0.042666	1	1	52	8	15235	ENSGALG00000010858
GO:0006820	anion transport	biological_process	0.042767	1	4	52	380	15235	ENSGALG00000010891,ENSGALG00000004332,ENSGALG00000010858,ENSGALG00000015016
GO:0071889	14-3-3 protein binding	molecular_function	0.042871	1	1	52	12	15235	ENSGALG00000041459
GO:0003128	heart field specification	biological_process	0.042948	1	1	52	11	15235	ENSGALG00000010858
GO:0008207	C21-steroid hormone metabolic process	biological_process	0.043073	1	1	52	14	15235	ENSGALG00000010873
GO:0016567	protein ubiquitination	biological_process	0.043212	1	5	52	537	15235	ENSGALG00000009971,ENSGALG00000004410,ENSGALG00000020737,ENSGALG00000009608,ENSGALG00000038813
GO:0030687	preribosome, large subunit precursor	cellular_component	0.043277	1	1	52	13	15235	ENSGALG00000009045
GO:0016820	hydrolase activity, acting on acid anhydrides, catalyzing transmembrane movement of substances	molecular_function	0.043419	1	2	52	85	15235	ENSGALG00000010891,ENSGALG00000032247
GO:0042626	ATPase activity, coupled to transmembrane movement of substances	molecular_function	0.043419	1	2	52	85	15235	ENSGALG00000010891,ENSGALG00000032247
GO:0019430	removal of superoxide radicals	biological_process	0.04343	1	1	52	12	15235	ENSGALG00000028561
GO:0098754	detoxification	biological_process	0.04343	1	1	52	12	15235	ENSGALG00000028561
GO:1990748	cellular detoxification	biological_process	0.04343	1	1	52	12	15235	ENSGALG00000028561
GO:1904262	negative regulation of TORC1 signaling	biological_process	0.043899	1	1	52	10	15235	ENSGALG00000028561
GO:0046885	regulation of hormone biosynthetic process	biological_process	0.043917	1	1	52	13	15235	ENSGALG00000032247
GO:0097305	response to alcohol	biological_process	0.044049	1	2	52	94	15235	ENSGALG00000039029,ENSGALG00000041459
GO:0043234	protein complex	cellular_component	0.044098	1	17	52	3211	15235	ENSGALG00000028561,ENSGALG00000026019,ENSGALG00000010858,ENSGALG00000009608,ENSGALG00000009602,ENSGALG00000009971,ENSGALG00000004355,ENSGALG00000004410,ENSGALG00000032247,ENSGALG00000004372,ENSGALG00000014977,ENSGALG00000009993,ENSGALG00000038813,ENSGALG00000004325,ENSGALG00000009846,ENSGALG00000020737,ENSGALG00000004431
GO:0090110	cargo loading into COPII-coated vesicle	biological_process	0.044794	1	1	52	11	15235	ENSGALG00000004431
GO:0051450	myoblast proliferation	biological_process	0.045408	1	1	52	14	15235	ENSGALG00000038813
GO:0043142	single-stranded DNA-dependent ATPase activity	molecular_function	0.045731	1	1	52	13	15235	ENSGALG00000009032
GO:0050849	negative regulation of calcium-mediated signaling	biological_process	0.045871	1	1	52	11	15235	ENSGALG00000014977
GO:0033017	sarcoplasmic reticulum membrane	cellular_component	0.04592	1	1	52	11	15235	ENSGALG00000038813
GO:0046320	regulation of fatty acid oxidation	biological_process	0.046331	1	1	52	14	15235	ENSGALG00000033807
GO:0071450	cellular response to oxygen radical	biological_process	0.046826	1	1	52	13	15235	ENSGALG00000028561
GO:0071451	cellular response to superoxide	biological_process	0.046826	1	1	52	13	15235	ENSGALG00000028561
GO:0035859	Seh1-associated complex	cellular_component	0.04695	1	1	52	12	15235	ENSGALG00000028561
GO:0046661	male sex differentiation	biological_process	0.047542	1	2	52	96	15235	ENSGALG00000004553,ENSGALG00000010858
GO:0043167	ion binding	molecular_function	0.047548	1	20	52	3872	15235	ENSGALG00000009846,ENSGALG00000004325,ENSGALG00000004332,ENSGALG00000010891,ENSGALG00000014977,ENSGALG00000009957,ENSGALG00000004553,ENSGALG00000004431,ENSGALG00000039219,ENSGALG00000014981,ENSGALG00000004442,ENSGALG00000009602,ENSGALG00000010053,ENSGALG00000004345,ENSGALG00000010858,ENSGALG00000004372,ENSGALG00000004319,ENSGALG00000035605,ENSGALG00000009032,ENSGALG00000032247
GO:0010876	lipid localization	biological_process	0.04821	1	3	52	230	15235	ENSGALG00000004332,ENSGALG00000010891,ENSGALG00000045557
GO:0015399	primary active transmembrane transporter activity	molecular_function	0.048252	1	2	52	91	15235	ENSGALG00000032247,ENSGALG00000010891
GO:0015405	P-P-bond-hydrolysis-driven transmembrane transporter activity	molecular_function	0.048252	1	2	52	91	15235	ENSGALG00000010891,ENSGALG00000032247
GO:0030127	COPII vesicle coat	cellular_component	0.048396	1	1	52	13	15235	ENSGALG00000004431
GO:0071383	cellular response to steroid hormone stimulus	biological_process	0.048503	1	2	52	104	15235	ENSGALG00000032247,ENSGALG00000041459
GO:1903523	negative regulation of blood circulation	biological_process	0.048599	1	1	52	15	15235	ENSGALG00000032247
GO:0030371	translation repressor activity	molecular_function	0.048737	1	1	52	15	15235	ENSGALG00000037904
GO:0090322	regulation of superoxide metabolic process	biological_process	0.049027	1	1	52	13	15235	ENSGALG00000028561
GO:0072330	monocarboxylic acid biosynthetic process	biological_process	0.049221	1	2	52	101	15235	ENSGALG00000009988,ENSGALG00000010873
GO:0044432	endoplasmic reticulum part	cellular_component	0.049234	1	4	52	398	15235	ENSGALG00000004325,ENSGALG00000038813,ENSGALG00000009988,ENSGALG00000010873
GO:0042623	ATPase activity, coupled	molecular_function	0.049329	1	3	52	218	15235	ENSGALG00000009032,ENSGALG00000010891,ENSGALG00000032247
GO:1990234	transferase complex	cellular_component	0.049458	1	5	52	567	15235	ENSGALG00000004410,ENSGALG00000020737,ENSGALG00000009608,ENSGALG00000038813,ENSGALG00000009971
GO:0008535	respiratory chain complex IV assembly	biological_process	0.050305	1	1	52	17	15235	ENSGALG00000014981
GO:0055078	sodium ion homeostasis	biological_process	0.050369	1	1	52	15	15235	ENSGALG00000032247
GO:0016229	steroid dehydrogenase activity	molecular_function	0.050929	1	1	52	17	15235	ENSGALG00000010873
GO:0010894	negative regulation of steroid biosynthetic process	biological_process	0.051614	1	1	52	15	15235	ENSGALG00000032247
GO:0045939	negative regulation of steroid metabolic process	biological_process	0.051614	1	1	52	15	15235	ENSGALG00000032247
GO:0022038	corpus callosum development	biological_process	0.052253	1	1	52	13	15235	ENSGALG00000028561
GO:0098798	mitochondrial protein complex	cellular_component	0.052322	1	2	52	120	15235	ENSGALG00000004372,ENSGALG00000004355
GO:0035459	cargo loading into vesicle	biological_process	0.052402	1	1	52	13	15235	ENSGALG00000004431
GO:0060074	synapse maturation	biological_process	0.052449	1	1	52	13	15235	ENSGALG00000009971
GO:0032446	protein modification by small protein conjugation	biological_process	0.053113	1	5	52	570	15235	ENSGALG00000009971,ENSGALG00000009608,ENSGALG00000038813,ENSGALG00000020737,ENSGALG00000004410
GO:0006839	mitochondrial transport	biological_process	0.053432	1	2	52	113	15235	ENSGALG00000004372,ENSGALG00000004355
GO:0016853	isomerase activity	molecular_function	0.053985	1	2	52	113	15235	ENSGALG00000009839,ENSGALG00000033943
GO:0000303	response to superoxide	biological_process	0.054042	1	1	52	15	15235	ENSGALG00000028561
GO:0022804	active transmembrane transporter activity	molecular_function	0.054758	1	3	52	239	15235	ENSGALG00000004355,ENSGALG00000032247,ENSGALG00000010891
GO:0016702	oxidoreductase activity, acting on single donors with incorporation of molecular oxygen, incorporation of two atoms of oxygen	molecular_function	0.055118	1	1	52	17	15235	ENSGALG00000004325
GO:0045978	negative regulation of nucleoside metabolic process	biological_process	0.055183	1	1	52	17	15235	ENSGALG00000041459
GO:1903579	negative regulation of ATP metabolic process	biological_process	0.055183	1	1	52	17	15235	ENSGALG00000041459
GO:0072337	modified amino acid transport	biological_process	0.055345	1	1	52	15	15235	ENSGALG00000010858
GO:1904357	negative regulation of telomere maintenance via telomere lengthening	biological_process	0.055566	1	1	52	16	15235	ENSGALG00000009032
GO:0071312	cellular response to alkaloid	biological_process	0.055698	1	1	52	14	15235	ENSGALG00000039029
GO:0043394	proteoglycan binding	molecular_function	0.055867	1	1	52	13	15235	ENSGALG00000010053
GO:0071407	cellular response to organic cyclic compound	biological_process	0.05628	1	3	52	243	15235	ENSGALG00000039029,ENSGALG00000041459,ENSGALG00000032247
GO:0000305	response to oxygen radical	biological_process	0.056993	1	1	52	16	15235	ENSGALG00000028561
GO:0060977	coronary vasculature morphogenesis	biological_process	0.057508	1	1	52	12	15235	ENSGALG00000010858
GO:0030149	sphingolipid catabolic process	biological_process	0.057735	1	1	52	17	15235	ENSGALG00000004553
GO:1900120	regulation of receptor binding	biological_process	0.0584	1	1	52	17	15235	ENSGALG00000010053
GO:0051059	NF-kappaB binding	molecular_function	0.058874	1	1	52	18	15235	ENSGALG00000014977
GO:2001014	regulation of skeletal muscle cell differentiation	biological_process	0.059044	1	1	52	18	15235	ENSGALG00000038813
GO:0043492	ATPase activity, coupled to movement of substances	molecular_function	0.05905	1	2	52	101	15235	ENSGALG00000010891,ENSGALG00000032247
GO:0042558	pteridine-containing compound metabolic process	biological_process	0.059341	1	1	52	18	15235	ENSGALG00000027835
GO:0032350	regulation of hormone metabolic process	biological_process	0.06014	1	1	52	18	15235	ENSGALG00000032247
GO:0007064	mitotic sister chromatid cohesion	biological_process	0.060273	1	1	52	18	15235	ENSGALG00000009971
GO:0016701	oxidoreductase activity, acting on single donors with incorporation of molecular oxygen	molecular_function	0.060677	1	1	52	19	15235	ENSGALG00000004325
GO:0016705	oxidoreductase activity, acting on paired donors, with incorporation or reduction of molecular oxygen	molecular_function	0.060973	1	2	52	119	15235	ENSGALG00000027835,ENSGALG00000004325
GO:0042493	response to drug	biological_process	0.061313	1	2	52	114	15235	ENSGALG00000039029,ENSGALG00000032247
GO:0030540	female genitalia development	biological_process	0.062066	1	1	52	15	15235	ENSGALG00000010858
GO:0040020	regulation of meiotic nuclear division	biological_process	0.062646	1	1	52	20	15235	ENSGALG00000009971
GO:0050909	sensory perception of taste	biological_process	0.063434	1	1	52	19	15235	ENSGALG00000039029
GO:0018126	protein hydroxylation	biological_process	0.063845	1	1	52	19	15235	ENSGALG00000004325
GO:0042180	cellular ketone metabolic process	biological_process	0.064279	1	2	52	120	15235	ENSGALG00000033807,ENSGALG00000010873
GO:0051181	cofactor transport	biological_process	0.064927	1	1	52	18	15235	ENSGALG00000010858
GO:0035384	thioester biosynthetic process	biological_process	0.064956	1	1	52	20	15235	ENSGALG00000009988
GO:0071616	acyl-CoA biosynthetic process	biological_process	0.064956	1	1	52	20	15235	ENSGALG00000009988
GO:0044242	cellular lipid catabolic process	biological_process	0.064962	1	2	52	119	15235	ENSGALG00000033807,ENSGALG00000004553
GO:0071704	organic substance metabolic process	biological_process	0.064963	1	31	52	7228	15235	ENSGALG00000009677,ENSGALG00000027835,ENSGALG00000004410,ENSGALG00000009032,ENSGALG00000032247,ENSGALG00000009971,ENSGALG00000009602,ENSGALG00000037904,ENSGALG00000010873,ENSGALG00000033807,ENSGALG00000009839,ENSGALG00000009988,ENSGALG00000009608,ENSGALG00000010858,ENSGALG00000026019,ENSGALG00000010053,ENSGALG00000004553,ENSGALG00000014997,ENSGALG00000009841,ENSGALG00000039219,ENSGALG00000020737,…
GO:0045933	positive regulation of muscle contraction	biological_process	0.065246	1	1	52	21	15235	ENSGALG00000032247
GO:0008299	isoprenoid biosynthetic process	biological_process	0.065628	1	1	52	21	15235	ENSGALG00000010873
GO:0046466	membrane lipid catabolic process	biological_process	0.066522	1	1	52	20	15235	ENSGALG00000004553
GO:0031430	M band	cellular_component	0.066794	1	1	52	14	15235	ENSGALG00000038813
GO:0000002	mitochondrial genome maintenance	biological_process	0.066862	1	1	52	20	15235	ENSGALG00000009032
GO:0016482	cytoplasmic transport	biological_process	0.067113	1	5	52	605	15235	ENSGALG00000004431,ENSGALG00000014977,ENSGALG00000004372,ENSGALG00000039029,ENSGALG00000004355
GO:0031369	translation initiation factor binding	molecular_function	0.067497	1	1	52	19	15235	ENSGALG00000037904
GO:0010107	potassium ion import	biological_process	0.067792	1	1	52	21	15235	ENSGALG00000032247
GO:0012507	ER to Golgi transport vesicle membrane	cellular_component	0.067829	1	1	52	19	15235	ENSGALG00000004431
GO:0008514	organic anion transmembrane transporter activity	molecular_function	0.068009	1	2	52	126	15235	ENSGALG00000010891,ENSGALG00000015016
GO:0061462	protein localization to lysosome	biological_process	0.068493	1	1	52	16	15235	ENSGALG00000028561
GO:0048679	regulation of axon regeneration	biological_process	0.068514	1	1	52	19	15235	ENSGALG00000010053
GO:0030315	T-tubule	cellular_component	0.068732	1	1	52	16	15235	ENSGALG00000032247
GO:0004623	phospholipase A2 activity	molecular_function	0.069589	1	1	52	23	15235	ENSGALG00000004332
GO:0008406	gonad development	biological_process	0.0697	1	2	52	119	15235	ENSGALG00000004553,ENSGALG00000010858
GO:0017004	cytochrome complex assembly	biological_process	0.069863	1	1	52	24	15235	ENSGALG00000014981
GO:0000038	very long-chain fatty acid metabolic process	biological_process	0.070153	1	1	52	21	15235	ENSGALG00000009988
GO:0071384	cellular response to corticosteroid stimulus	biological_process	0.070843	1	1	52	22	15235	ENSGALG00000041459
GO:0071385	cellular response to glucocorticoid stimulus	biological_process	0.070843	1	1	52	22	15235	ENSGALG00000041459
GO:0002026	regulation of the force of heart contraction	biological_process	0.071813	1	1	52	18	15235	ENSGALG00000032247
GO:0050482	arachidonic acid secretion	biological_process	0.072126	1	1	52	23	15235	ENSGALG00000004332
GO:1903963	arachidonate transport	biological_process	0.072126	1	1	52	23	15235	ENSGALG00000004332
GO:0051443	positive regulation of ubiquitin-protein transferase activity	biological_process	0.072787	1	1	52	23	15235	ENSGALG00000009971
GO:0006110	regulation of glycolytic process	biological_process	0.07308	1	1	52	20	15235	ENSGALG00000041459
GO:0030811	regulation of nucleotide catabolic process	biological_process	0.07308	1	1	52	20	15235	ENSGALG00000041459
GO:0045137	development of primary sexual characteristics	biological_process	0.073369	1	2	52	123	15235	ENSGALG00000004553,ENSGALG00000010858
GO:0009719	response to endogenous stimulus	biological_process	0.073485	1	6	52	826	15235	ENSGALG00000041459,ENSGALG00000004446,ENSGALG00000010858,ENSGALG00000032247,ENSGALG00000039029,ENSGALG00000037904
GO:0006875	cellular metal ion homeostasis	biological_process	0.073607	1	3	52	266	15235	ENSGALG00000004355,ENSGALG00000004372,ENSGALG00000032247
GO:0043161	proteasome-mediated ubiquitin-dependent protein catabolic process	biological_process	0.073989	1	3	52	277	15235	ENSGALG00000009608,ENSGALG00000014977,ENSGALG00000009971
GO:0003148	outflow tract septum morphogenesis	biological_process	0.074072	1	1	52	20	15235	ENSGALG00000010858
GO:0008373	sialyltransferase activity	molecular_function	0.074488	1	1	52	24	15235	ENSGALG00000009027
GO:0097503	sialylation	biological_process	0.074488	1	1	52	24	15235	ENSGALG00000009027
GO:0070570	regulation of neuron projection regeneration	biological_process	0.074553	1	1	52	21	15235	ENSGALG00000010053
GO:0048741	skeletal muscle fiber development	biological_process	0.074902	1	1	52	23	15235	ENSGALG00000038813
GO:0044455	mitochondrial membrane part	cellular_component	0.075491	1	2	52	147	15235	ENSGALG00000004372,ENSGALG00000004355
GO:0046825	regulation of protein export from nucleus	biological_process	0.07579	1	1	52	22	15235	ENSGALG00000014977
GO:0010677	negative regulation of cellular carbohydrate metabolic process	biological_process	0.075834	1	1	52	22	15235	ENSGALG00000041459
GO:0042578	phosphoric ester hydrolase activity	molecular_function	0.076104	1	3	52	281	15235	ENSGALG00000032247,ENSGALG00000020736,ENSGALG00000010053
GO:0030900	forebrain development	biological_process	0.076728	1	3	52	253	15235	ENSGALG00000028561,ENSGALG00000014977,ENSGALG00000010858
GO:0051180	vitamin transport	biological_process	0.076809	1	1	52	22	15235	ENSGALG00000010858
GO:0044281	small molecule metabolic process	biological_process	0.077325	1	7	52	1102	15235	ENSGALG00000010858,ENSGALG00000009988,ENSGALG00000041459,ENSGALG00000033807,ENSGALG00000010873,ENSGALG00000004325,ENSGALG00000004553
GO:0034703	cation channel complex	cellular_component	0.078141	1	2	52	122	15235	ENSGALG00000004372,ENSGALG00000004355
GO:0004003	ATP-dependent DNA helicase activity	molecular_function	0.078392	1	1	52	21	15235	ENSGALG00000009032
GO:0060325	face morphogenesis	biological_process	0.078525	1	1	52	24	15235	ENSGALG00000004553
GO:0001523	retinoid metabolic process	biological_process	0.078545	1	1	52	25	15235	ENSGALG00000010873
GO:0072593	reactive oxygen species metabolic process	biological_process	0.078635	1	2	52	132	15235	ENSGALG00000028561,ENSGALG00000041459
GO:0019933	cAMP-mediated signaling	biological_process	0.078745	1	1	52	25	15235	ENSGALG00000037904
GO:0042277	peptide binding	molecular_function	0.079265	1	2	52	134	15235	ENSGALG00000004446,ENSGALG00000009839
GO:0018279	protein N-linked glycosylation via asparagine	biological_process	0.079617	1	1	52	25	15235	ENSGALG00000009027
GO:0015662	ATPase activity, coupled to transmembrane movement of ions, phosphorylative mechanism	molecular_function	0.079639	1	1	52	21	15235	ENSGALG00000032247
GO:0030659	cytoplasmic vesicle membrane	cellular_component	0.079939	1	2	52	130	15235	ENSGALG00000004431,ENSGALG00000014997
GO:0045823	positive regulation of heart contraction	biological_process	0.08015	1	1	52	23	15235	ENSGALG00000032247
GO:1901216	positive regulation of neuron death	biological_process	0.080986	1	1	52	23	15235	ENSGALG00000014977
GO:0006984	ER-nucleus signaling pathway	biological_process	0.081138	1	1	52	25	15235	ENSGALG00000014977
GO:0060322	head development	biological_process	0.081326	1	4	52	428	15235	ENSGALG00000004553,ENSGALG00000010858,ENSGALG00000014977,ENSGALG00000028561
GO:0016101	diterpenoid metabolic process	biological_process	0.081479	1	1	52	26	15235	ENSGALG00000010873
GO:0045912	negative regulation of carbohydrate metabolic process	biological_process	0.081759	1	1	52	24	15235	ENSGALG00000041459
GO:0018196	peptidyl-asparagine modification	biological_process	0.082355	1	1	52	26	15235	ENSGALG00000009027
GO:0031672	A band	cellular_component	0.082602	1	1	52	19	15235	ENSGALG00000038813
GO:0032205	negative regulation of telomere maintenance	biological_process	0.082625	1	1	52	22	15235	ENSGALG00000009032
GO:0046872	metal ion binding	molecular_function	0.082963	1	12	52	2170	15235	ENSGALG00000004325,ENSGALG00000010858,ENSGALG00000004345,ENSGALG00000004332,ENSGALG00000035605,ENSGALG00000004319,ENSGALG00000004372,ENSGALG00000014981,ENSGALG00000004442,ENSGALG00000032247,ENSGALG00000039219,ENSGALG00000009032
GO:0042771	intrinsic apoptotic signaling pathway in response to DNA damage by p53 class mediator	biological_process	0.083331	1	1	52	24	15235	ENSGALG00000041459
GO:0021952	central nervous system projection neuron axonogenesis	biological_process	0.083932	1	1	52	20	15235	ENSGALG00000028561
GO:0031526	brush border membrane	cellular_component	0.084065	1	1	52	22	15235	ENSGALG00000010858
GO:0070884	regulation of calcineurin-NFAT signaling cascade	biological_process	0.084399	1	1	52	24	15235	ENSGALG00000014977
GO:0045980	negative regulation of nucleotide metabolic process	biological_process	0.084479	1	1	52	27	15235	ENSGALG00000041459
GO:1900543	negative regulation of purine nucleotide metabolic process	biological_process	0.084479	1	1	52	27	15235	ENSGALG00000041459
GO:0051351	positive regulation of ligase activity	biological_process	0.08457	1	1	52	27	15235	ENSGALG00000009971
GO:0006721	terpenoid metabolic process	biological_process	0.084692	1	1	52	27	15235	ENSGALG00000010873
GO:0032309	icosanoid secretion	biological_process	0.084861	1	1	52	27	15235	ENSGALG00000004332
GO:0016829	lyase activity	molecular_function	0.085367	1	2	52	147	15235	ENSGALG00000027835,ENSGALG00000004553
GO:0055114	oxidation-reduction process	biological_process	0.085571	1	5	52	715	15235	ENSGALG00000027835,ENSGALG00000014977,ENSGALG00000010873,ENSGALG00000033807,ENSGALG00000004325
GO:0043470	regulation of carbohydrate catabolic process	biological_process	0.085606	1	1	52	24	15235	ENSGALG00000041459
GO:0043471	regulation of cellular carbohydrate catabolic process	biological_process	0.085606	1	1	52	24	15235	ENSGALG00000041459
GO:1903432	regulation of TORC1 signaling	biological_process	0.086222	1	1	52	23	15235	ENSGALG00000028561
GO:0030134	ER to Golgi transport vesicle	cellular_component	0.086775	1	1	52	25	15235	ENSGALG00000004431
GO:0016831	carboxy-lyase activity	molecular_function	0.086816	1	1	52	28	15235	ENSGALG00000004553
GO:0034451	centriolar satellite	cellular_component	0.086856	1	1	52	23	15235	ENSGALG00000009846
GO:0001948	glycoprotein binding	molecular_function	0.086868	1	1	52	19	15235	ENSGALG00000010053
GO:0044085	cellular component biogenesis	biological_process	0.086991	1	10	52	1737	15235	ENSGALG00000014981,ENSGALG00000027835,ENSGALG00000004431,ENSGALG00000004372,ENSGALG00000033807,ENSGALG00000014977,ENSGALG00000038813,ENSGALG00000009971,ENSGALG00000004355,ENSGALG00000009045
GO:0090114	COPII-coated vesicle budding	biological_process	0.087005	1	1	52	24	15235	ENSGALG00000004431
GO:1901618	organic hydroxy compound transmembrane transporter activity	molecular_function	0.087037	1	1	52	28	15235	ENSGALG00000010891
GO:0005740	mitochondrial envelope	cellular_component	0.087251	1	3	52	332	15235	ENSGALG00000014981,ENSGALG00000004372,ENSGALG00000004355
GO:0045182	translation regulator activity	molecular_function	0.087388	1	1	52	27	15235	ENSGALG00000037904
GO:0060914	heart formation	biological_process	0.087735	1	1	52	23	15235	ENSGALG00000010858
GO:0051972	regulation of telomerase activity	biological_process	0.088009	1	1	52	28	15235	ENSGALG00000009032
GO:0031103	axon regeneration	biological_process	0.088243	1	1	52	24	15235	ENSGALG00000010053
GO:0043393	regulation of protein binding	biological_process	0.088252	1	2	52	134	15235	ENSGALG00000010053,ENSGALG00000014977
GO:0006687	glycosphingolipid metabolic process	biological_process	0.08833	1	1	52	27	15235	ENSGALG00000009027
GO:1901031	regulation of response to reactive oxygen species	biological_process	0.089667	1	1	52	25	15235	ENSGALG00000028561
GO:0010092	specification of organ identity	biological_process	0.090049	1	1	52	26	15235	ENSGALG00000010858
GO:0071715	icosanoid transport	biological_process	0.09088	1	1	52	29	15235	ENSGALG00000004332
GO:1901571	fatty acid derivative transport	biological_process	0.09088	1	1	52	29	15235	ENSGALG00000004332
GO:0042149	cellular response to glucose starvation	biological_process	0.090934	1	1	52	25	15235	ENSGALG00000028561
GO:0051445	regulation of meiotic cell cycle	biological_process	0.091801	1	1	52	27	15235	ENSGALG00000009971
GO:0016324	apical plasma membrane	cellular_component	0.091932	1	2	52	132	15235	ENSGALG00000010858,ENSGALG00000032247
GO:0010498	proteasomal protein catabolic process	biological_process	0.092267	1	3	52	302	15235	ENSGALG00000009971,ENSGALG00000014977,ENSGALG00000009608
GO:0031304	intrinsic component of mitochondrial inner membrane	cellular_component	0.09243	1	1	52	31	15235	ENSGALG00000004355
GO:0031305	integral component of mitochondrial inner membrane	cellular_component	0.09243	1	1	52	31	15235	ENSGALG00000004355
GO:0000287	magnesium ion binding	molecular_function	0.092481	1	2	52	143	15235	ENSGALG00000009032,ENSGALG00000004442
GO:0070647	protein modification by small protein conjugation or removal	biological_process	0.093452	1	5	52	664	15235	ENSGALG00000004410,ENSGALG00000009608,ENSGALG00000038813,ENSGALG00000020737,ENSGALG00000009971
GO:0014015	positive regulation of gliogenesis	biological_process	0.094049	1	1	52	25	15235	ENSGALG00000010858
GO:0033218	amide binding	molecular_function	0.094525	1	2	52	149	15235	ENSGALG00000004446,ENSGALG00000009839
GO:0014904	myotube cell development	biological_process	0.094763	1	1	52	27	15235	ENSGALG00000038813
GO:0048545	response to steroid hormone	biological_process	0.095006	1	2	52	151	15235	ENSGALG00000032247,ENSGALG00000041459
GO:0043169	cation binding	molecular_function	0.095214	1	12	52	2227	15235	ENSGALG00000004319,ENSGALG00000004372,ENSGALG00000035605,ENSGALG00000032247,ENSGALG00000039219,ENSGALG00000009032,ENSGALG00000014981,ENSGALG00000004442,ENSGALG00000004325,ENSGALG00000004345,ENSGALG00000004332,ENSGALG00000010858
GO:0051196	regulation of coenzyme metabolic process	biological_process	0.095329	1	1	52	27	15235	ENSGALG00000041459
GO:0012506	vesicle membrane	cellular_component	0.095331	1	2	52	144	15235	ENSGALG00000014997,ENSGALG00000004431
GO:0032266	phosphatidylinositol-3-phosphate binding	molecular_function	0.095522	1	1	52	28	15235	ENSGALG00000009846
GO:0060323	head morphogenesis	biological_process	0.095917	1	1	52	30	15235	ENSGALG00000004553
GO:0050803	regulation of synapse structure or activity	biological_process	0.096282	1	2	52	142	15235	ENSGALG00000037904,ENSGALG00000009971
GO:0050994	regulation of lipid catabolic process	biological_process	0.096347	1	1	52	30	15235	ENSGALG00000033807
GO:0035176	social behavior	biological_process	0.096479	1	1	52	28	15235	ENSGALG00000037904
GO:0051703	intraspecies interaction between organisms	biological_process	0.096479	1	1	52	28	15235	ENSGALG00000037904
GO:0003678	DNA helicase activity	molecular_function	0.096648	1	1	52	27	15235	ENSGALG00000009032
GO:0006636	unsaturated fatty acid biosynthetic process	biological_process	0.097353	1	1	52	31	15235	ENSGALG00000009988
GO:0051193	regulation of cofactor metabolic process	biological_process	0.098152	1	1	52	28	15235	ENSGALG00000041459
GO:0007005	mitochondrion organization	biological_process	0.098193	1	3	52	334	15235	ENSGALG00000009032,ENSGALG00000014977,ENSGALG00000014981
GO:0008610	lipid biosynthetic process	biological_process	0.098771	1	3	52	321	15235	ENSGALG00000032247,ENSGALG00000009988,ENSGALG00000010873
GO:0019935	cyclic-nucleotide-mediated signaling	biological_process	0.098831	1	1	52	31	15235	ENSGALG00000037904
GO:0072665	protein localization to vacuole	biological_process	0.099051	1	1	52	26	15235	ENSGALG00000028561
GO:0086009	membrane repolarization	biological_process	0.099735	1	1	52	26	15235	ENSGALG00000032247
GO:0008156	negative regulation of DNA replication	biological_process	0.09982	1	1	52	29	15235	ENSGALG00000009032
GO:0042446	hormone biosynthetic process	biological_process	0.10017	1	1	52	32	15235	ENSGALG00000032247
GO:0051055	negative regulation of lipid biosynthetic process	biological_process	0.10019	1	1	52	30	15235	ENSGALG00000032247
GO:0055065	metal ion homeostasis	biological_process	0.10022	1	3	52	307	15235	ENSGALG00000004355,ENSGALG00000004372,ENSGALG00000032247
GO:0008028	monocarboxylic acid transmembrane transporter activity	molecular_function	0.10075	1	1	52	33	15235	ENSGALG00000010891
GO:0032024	positive regulation of insulin secretion	biological_process	0.10092	1	1	52	31	15235	ENSGALG00000004355
GO:0000959	mitochondrial RNA metabolic process	biological_process	0.10101	1	1	52	31	15235	ENSGALG00000009841
GO:0000413	protein peptidyl-prolyl isomerization	biological_process	0.1014	1	1	52	33	15235	ENSGALG00000009839
GO:0003755	peptidyl-prolyl cis-trans isomerase activity	molecular_function	0.1014	1	1	52	33	15235	ENSGALG00000009839
GO:1901701	cellular response to oxygen-containing compound	biological_process	0.10259	1	4	52	486	15235	ENSGALG00000028561,ENSGALG00000041459,ENSGALG00000039029,ENSGALG00000037904
GO:0010761	fibroblast migration	biological_process	0.10345	1	1	52	26	15235	ENSGALG00000004553
GO:0033173	calcineurin-NFAT signaling cascade	biological_process	0.10361	1	1	52	30	15235	ENSGALG00000014977
GO:0030003	cellular cation homeostasis	biological_process	0.10374	1	3	52	310	15235	ENSGALG00000004372,ENSGALG00000004355,ENSGALG00000032247
GO:0016859	cis-trans isomerase activity	molecular_function	0.10451	1	1	52	34	15235	ENSGALG00000009839
GO:0016860	intramolecular oxidoreductase activity	molecular_function	0.10456	1	1	52	34	15235	ENSGALG00000033943
GO:1901575	organic substance catabolic process	biological_process	0.10585	1	7	52	1146	15235	ENSGALG00000009971,ENSGALG00000004553,ENSGALG00000009608,ENSGALG00000004332,ENSGALG00000014977,ENSGALG00000041459,ENSGALG00000033807
GO:0030658	transport vesicle membrane	cellular_component	0.10617	1	1	52	30	15235	ENSGALG00000004431
GO:0016706	oxidoreductase activity, acting on paired donors, with incorporation or reduction of molecular oxygen, 2-oxoglutarate as one donor, and incorporation of one atom each of oxygen into both donors	molecular_function	0.10656	1	1	52	32	15235	ENSGALG00000004325
GO:0021955	central nervous system neuron axonogenesis	biological_process	0.10659	1	1	52	27	15235	ENSGALG00000028561
GO:0006801	superoxide metabolic process	biological_process	0.10683	1	1	52	32	15235	ENSGALG00000028561
GO:0005789	endoplasmic reticulum membrane	cellular_component	0.10767	1	3	52	334	15235	ENSGALG00000038813,ENSGALG00000009988,ENSGALG00000010873
GO:0044433	cytoplasmic vesicle part	cellular_component	0.10777	1	2	52	156	15235	ENSGALG00000004431,ENSGALG00000014997
GO:0042162	telomeric DNA binding	molecular_function	0.10785	1	1	52	30	15235	ENSGALG00000009032
GO:0031102	neuron projection regeneration	biological_process	0.1082	1	1	52	31	15235	ENSGALG00000010053
GO:0048029	monosaccharide binding	molecular_function	0.10844	1	1	52	34	15235	ENSGALG00000004325
GO:0048678	response to axon injury	biological_process	0.10857	1	1	52	31	15235	ENSGALG00000010053
GO:0042886	amide transport	biological_process	0.10968	1	2	52	161	15235	ENSGALG00000010858,ENSGALG00000004355
GO:0070588	calcium ion transmembrane transport	biological_process	0.10974	1	2	52	137	15235	ENSGALG00000004372,ENSGALG00000004355
GO:0006873	cellular ion homeostasis	biological_process	0.1103	1	3	52	320	15235	ENSGALG00000032247,ENSGALG00000004372,ENSGALG00000004355
GO:0007548	sex differentiation	biological_process	0.11071	1	2	52	155	15235	ENSGALG00000004553,ENSGALG00000010858
GO:0016529	sarcoplasmic reticulum	cellular_component	0.11122	1	1	52	23	15235	ENSGALG00000038813
GO:0016462	pyrophosphatase activity	molecular_function	0.11181	1	5	52	690	15235	ENSGALG00000009032,ENSGALG00000032247,ENSGALG00000010891,ENSGALG00000004442,ENSGALG00000009602
GO:0032210	regulation of telomere maintenance via telomerase	biological_process	0.11198	1	1	52	34	15235	ENSGALG00000009032
GO:0032508	DNA duplex unwinding	biological_process	0.11241	1	1	52	32	15235	ENSGALG00000009032
GO:0009118	regulation of nucleoside metabolic process	biological_process	0.11257	1	1	52	34	15235	ENSGALG00000041459
GO:1903578	regulation of ATP metabolic process	biological_process	0.11257	1	1	52	34	15235	ENSGALG00000041459
GO:0051341	regulation of oxidoreductase activity	biological_process	0.11257	1	1	52	33	15235	ENSGALG00000028561
GO:0051384	response to glucocorticoid	biological_process	0.11261	1	1	52	35	15235	ENSGALG00000041459
GO:0015909	long-chain fatty acid transport	biological_process	0.11268	1	1	52	35	15235	ENSGALG00000004332
GO:0016818	hydrolase activity, acting on acid anhydrides, in phosphorus-containing anhydrides	molecular_function	0.113	1	5	52	693	15235	ENSGALG00000009602,ENSGALG00000004442,ENSGALG00000032247,ENSGALG00000010891,ENSGALG00000009032
GO:0050804	modulation of synaptic transmission	biological_process	0.11302	1	2	52	156	15235	ENSGALG00000037904,ENSGALG00000009971
GO:0016592	mediator complex	cellular_component	0.11328	1	1	52	35	15235	ENSGALG00000009993
GO:0071702	organic substance transport	biological_process	0.11412	1	8	52	1412	15235	ENSGALG00000045557,ENSGALG00000004431,ENSGALG00000004355,ENSGALG00000014977,ENSGALG00000015016,ENSGALG00000010858,ENSGALG00000010891,ENSGALG00000004332
GO:0016817	hydrolase activity, acting on acid anhydrides	molecular_function	0.11434	1	5	52	695	15235	ENSGALG00000004442,ENSGALG00000009032,ENSGALG00000032247,ENSGALG00000010891,ENSGALG00000009602
GO:0034198	cellular response to amino acid starvation	biological_process	0.11452	1	1	52	31	15235	ENSGALG00000028561
GO:0022607	cellular component assembly	biological_process	0.1149	1	9	52	1593	15235	ENSGALG00000004431,ENSGALG00000027835,ENSGALG00000014981,ENSGALG00000004372,ENSGALG00000038813,ENSGALG00000014977,ENSGALG00000033807,ENSGALG00000009971,ENSGALG00000004355
GO:0016053	organic acid biosynthetic process	biological_process	0.11503	1	2	52	167	15235	ENSGALG00000009988,ENSGALG00000010873
GO:0046394	carboxylic acid biosynthetic process	biological_process	0.11503	1	2	52	167	15235	ENSGALG00000010873,ENSGALG00000009988
GO:0042175	nuclear outer membrane-endoplasmic reticulum membrane network	cellular_component	0.11511	1	3	52	343	15235	ENSGALG00000010873,ENSGALG00000038813,ENSGALG00000009988
GO:0033993	response to lipid	biological_process	0.11523	1	3	52	342	15235	ENSGALG00000041459,ENSGALG00000009957,ENSGALG00000032247
GO:0031960	response to corticosteroid	biological_process	0.11543	1	1	52	36	15235	ENSGALG00000041459
GO:0035690	cellular response to drug	biological_process	0.11592	1	1	52	34	15235	ENSGALG00000039029
GO:0001669	acrosomal vesicle	cellular_component	0.11604	1	1	52	37	15235	ENSGALG00000014997
GO:1902591	single-organism membrane budding	biological_process	0.11625	1	1	52	32	15235	ENSGALG00000004431
GO:0032991	macromolecular complex	cellular_component	0.11643	1	18	52	3921	15235	ENSGALG00000009602,ENSGALG00000009971,ENSGALG00000004355,ENSGALG00000028561,ENSGALG00000010858,ENSGALG00000026019,ENSGALG00000009608,ENSGALG00000004372,ENSGALG00000004410,ENSGALG00000032247,ENSGALG00000004325,ENSGALG00000009045,ENSGALG00000009846,ENSGALG00000014977,ENSGALG00000009993,ENSGALG00000038813,ENSGALG00000004431,ENSGALG00000020737
GO:0006635	fatty acid beta-oxidation	biological_process	0.11668	1	1	52	36	15235	ENSGALG00000033807
GO:0038202	TORC1 signaling	biological_process	0.11704	1	1	52	31	15235	ENSGALG00000028561
GO:1902532	negative regulation of intracellular signal transduction	biological_process	0.11708	1	3	52	326	15235	ENSGALG00000041459,ENSGALG00000014977,ENSGALG00000028561
GO:0051291	protein heterooligomerization	biological_process	0.11719	1	1	52	37	15235	ENSGALG00000027835
GO:0016311	dephosphorylation	biological_process	0.11735	1	3	52	336	15235	ENSGALG00000020736,ENSGALG00000032247,ENSGALG00000010053
GO:0030667	secretory granule membrane	cellular_component	0.11821	1	1	52	36	15235	ENSGALG00000014997
GO:0005905	coated pit	cellular_component	0.11852	1	1	52	31	15235	ENSGALG00000010858
GO:0045661	regulation of myoblast differentiation	biological_process	0.11992	1	1	52	35	15235	ENSGALG00000038813
GO:1903524	positive regulation of blood circulation	biological_process	0.12042	1	1	52	37	15235	ENSGALG00000032247
GO:0005507	copper ion binding	molecular_function	0.12072	1	1	52	38	15235	ENSGALG00000014981
GO:0048641	regulation of skeletal muscle tissue development	biological_process	0.12124	1	1	52	36	15235	ENSGALG00000038813
GO:0030198	extracellular matrix organization	biological_process	0.12164	1	2	52	164	15235	ENSGALG00000004325,ENSGALG00000039219
GO:0001954	positive regulation of cell-matrix adhesion	biological_process	0.12182	1	1	52	30	15235	ENSGALG00000014977
GO:0050810	regulation of steroid biosynthetic process	biological_process	0.122	1	1	52	34	15235	ENSGALG00000032247
GO:0045214	sarcomere organization	biological_process	0.12208	1	1	52	32	15235	ENSGALG00000038813
GO:0016830	carbon-carbon lyase activity	molecular_function	0.12268	1	1	52	41	15235	ENSGALG00000004553
GO:0006766	vitamin metabolic process	biological_process	0.12301	1	1	52	37	15235	ENSGALG00000010858
GO:0043062	extracellular structure organization	biological_process	0.12303	1	2	52	165	15235	ENSGALG00000039219,ENSGALG00000004325
GO:0032392	DNA geometric change	biological_process	0.12427	1	1	52	36	15235	ENSGALG00000009032
GO:1901564	organonitrogen compound metabolic process	biological_process	0.12449	1	7	52	1267	15235	ENSGALG00000004325,ENSGALG00000037904,ENSGALG00000004553,ENSGALG00000009988,ENSGALG00000009027,ENSGALG00000027835,ENSGALG00000041459
GO:0016836	hydro-lyase activity	molecular_function	0.1256	1	1	52	42	15235	ENSGALG00000027835
GO:0043168	anion binding	molecular_function	0.12583	1	11	52	2059	15235	ENSGALG00000009032,ENSGALG00000004431,ENSGALG00000032247,ENSGALG00000004553,ENSGALG00000010891,ENSGALG00000010053,ENSGALG00000014977,ENSGALG00000009957,ENSGALG00000009846,ENSGALG00000004325,ENSGALG00000009602
GO:0016528	sarcoplasm	cellular_component	0.12585	1	1	52	28	15235	ENSGALG00000038813
GO:1904356	regulation of telomere maintenance via telomere lengthening	biological_process	0.12614	1	1	52	38	15235	ENSGALG00000009032
GO:0044275	cellular carbohydrate catabolic process	biological_process	0.12647	1	1	52	37	15235	ENSGALG00000041459
GO:1904666	regulation of ubiquitin protein ligase activity	biological_process	0.12691	1	1	52	36	15235	ENSGALG00000009971
GO:0016887	ATPase activity	molecular_function	0.12801	1	3	52	309	15235	ENSGALG00000009032,ENSGALG00000010891,ENSGALG00000032247
GO:0044262	cellular carbohydrate metabolic process	biological_process	0.12801	1	2	52	178	15235	ENSGALG00000014977,ENSGALG00000041459
GO:0009311	oligosaccharide metabolic process	biological_process	0.12947	1	1	52	42	15235	ENSGALG00000009027
GO:0019216	regulation of lipid metabolic process	biological_process	0.13014	1	2	52	176	15235	ENSGALG00000033807,ENSGALG00000032247
GO:0008188	neuropeptide receptor activity	molecular_function	0.13044	1	1	52	45	15235	ENSGALG00000004446
GO:0007062	sister chromatid cohesion	biological_process	0.13081	1	1	52	40	15235	ENSGALG00000009971
GO:1901655	cellular response to ketone	biological_process	0.1309	1	1	52	39	15235	ENSGALG00000041459
GO:0060976	coronary vasculature development	biological_process	0.13108	1	1	52	33	15235	ENSGALG00000010858
GO:0006793	phosphorus metabolic process	biological_process	0.13131	1	11	52	2152	15235	ENSGALG00000020736,ENSGALG00000032247,ENSGALG00000004442,ENSGALG00000009841,ENSGALG00000009988,ENSGALG00000010053,ENSGALG00000004332,ENSGALG00000014977,ENSGALG00000009957,ENSGALG00000041459,ENSGALG00000009602
GO:0060324	face development	biological_process	0.13135	1	1	52	40	15235	ENSGALG00000004553
GO:0006278	RNA-dependent DNA replication	biological_process	0.13156	1	1	52	40	15235	ENSGALG00000009032
GO:0007004	telomere maintenance via telomerase	biological_process	0.13156	1	1	52	40	15235	ENSGALG00000009032
GO:0051289	protein homotetramerization	biological_process	0.13215	1	1	52	42	15235	ENSGALG00000027835
GO:0006720	isoprenoid metabolic process	biological_process	0.13248	1	1	52	44	15235	ENSGALG00000010873
GO:0006446	regulation of translational initiation	biological_process	0.13253	1	1	52	39	15235	ENSGALG00000037904
GO:0033559	unsaturated fatty acid metabolic process	biological_process	0.13262	1	1	52	42	15235	ENSGALG00000009988
GO:0048008	platelet-derived growth factor receptor signaling pathway	biological_process	0.13323	1	1	52	40	15235	ENSGALG00000004553
GO:0019217	regulation of fatty acid metabolic process	biological_process	0.13352	1	1	52	42	15235	ENSGALG00000033807
GO:0048806	genitalia development	biological_process	0.13398	1	1	52	35	15235	ENSGALG00000010858
GO:0006611	protein export from nucleus	biological_process	0.13443	1	1	52	37	15235	ENSGALG00000014977
GO:0005977	glycogen metabolic process	biological_process	0.13465	1	1	52	42	15235	ENSGALG00000014977
GO:0006073	cellular glucan metabolic process	biological_process	0.13465	1	1	52	42	15235	ENSGALG00000014977
GO:0044042	glucan metabolic process	biological_process	0.13465	1	1	52	42	15235	ENSGALG00000014977
GO:0004672	protein kinase activity	molecular_function	0.13521	1	4	52	524	15235	ENSGALG00000009957,ENSGALG00000014977,ENSGALG00000009841,ENSGALG00000009602
GO:0050848	regulation of calcium-mediated signaling	biological_process	0.13551	1	1	52	40	15235	ENSGALG00000014977
GO:0030120	vesicle coat	cellular_component	0.13569	1	1	52	39	15235	ENSGALG00000004431
GO:0010171	body morphogenesis	biological_process	0.13599	1	1	52	42	15235	ENSGALG00000004553
GO:0045833	negative regulation of lipid metabolic process	biological_process	0.13603	1	1	52	42	15235	ENSGALG00000032247
GO:2000179	positive regulation of neural precursor cell proliferation	biological_process	0.13645	1	1	52	36	15235	ENSGALG00000010858
GO:0048747	muscle fiber development	biological_process	0.13657	1	1	52	39	15235	ENSGALG00000038813
GO:0002793	positive regulation of peptide secretion	biological_process	0.13696	1	1	52	44	15235	ENSGALG00000004355
GO:0090277	positive regulation of peptide hormone secretion	biological_process	0.13696	1	1	52	44	15235	ENSGALG00000004355
GO:0014070	response to organic cyclic compound	biological_process	0.1379	1	3	52	366	15235	ENSGALG00000039029,ENSGALG00000041459,ENSGALG00000032247
GO:0006637	acyl-CoA metabolic process	biological_process	0.13797	1	1	52	44	15235	ENSGALG00000009988
GO:0035383	thioester metabolic process	biological_process	0.13797	1	1	52	44	15235	ENSGALG00000009988
GO:0031594	neuromuscular junction	cellular_component	0.13883	1	1	52	35	15235	ENSGALG00000026019
GO:0055010	ventricular cardiac muscle tissue morphogenesis	biological_process	0.13885	1	1	52	35	15235	ENSGALG00000010858
GO:0051705	multi-organism behavior	biological_process	0.1394	1	1	52	43	15235	ENSGALG00000037904
GO:0055080	cation homeostasis	biological_process	0.13949	1	3	52	358	15235	ENSGALG00000004372,ENSGALG00000004355,ENSGALG00000032247
GO:0019842	vitamin binding	molecular_function	0.13988	1	1	52	45	15235	ENSGALG00000004325
GO:0032526	response to retinoic acid	biological_process	0.13994	1	1	52	43	15235	ENSGALG00000009957
GO:0043279	response to alkaloid	biological_process	0.13995	1	1	52	42	15235	ENSGALG00000039029
GO:0021537	telencephalon development	biological_process	0.14123	1	2	52	166	15235	ENSGALG00000014977,ENSGALG00000028561
GO:0090307	mitotic spindle assembly	biological_process	0.14136	1	1	52	43	15235	ENSGALG00000009971
GO:0048016	inositol phosphate-mediated signaling	biological_process	0.14201	1	1	52	40	15235	ENSGALG00000014977
GO:0010243	response to organonitrogen compound	biological_process	0.14276	1	3	52	355	15235	ENSGALG00000004446,ENSGALG00000037904,ENSGALG00000039029
GO:0005743	mitochondrial inner membrane	cellular_component	0.14318	1	2	52	215	15235	ENSGALG00000004355,ENSGALG00000004372
GO:0034702	ion channel complex	cellular_component	0.14334	1	2	52	181	15235	ENSGALG00000004355,ENSGALG00000004372
GO:0022602	ovulation cycle process	biological_process	0.14359	1	1	52	43	15235	ENSGALG00000004553
GO:0048608	reproductive structure development	biological_process	0.14362	1	2	52	179	15235	ENSGALG00000004553,ENSGALG00000010858
GO:0019829	cation-transporting ATPase activity	molecular_function	0.14444	1	1	52	44	15235	ENSGALG00000032247
GO:0042625	ATPase activity, coupled to transmembrane movement of ions	molecular_function	0.14444	1	1	52	44	15235	ENSGALG00000032247
GO:0005509	calcium ion binding	molecular_function	0.14555	1	4	52	537	15235	ENSGALG00000004372,ENSGALG00000004345,ENSGALG00000004332,ENSGALG00000010858
GO:0009166	nucleotide catabolic process	biological_process	0.14568	1	1	52	46	15235	ENSGALG00000041459
GO:0048514	blood vessel morphogenesis	biological_process	0.14578	1	3	52	365	15235	ENSGALG00000010858,ENSGALG00000009957,ENSGALG00000004553
GO:0051018	protein kinase A binding	molecular_function	0.14584	1	1	52	37	15235	ENSGALG00000014977
GO:0098771	inorganic ion homeostasis	biological_process	0.14587	1	3	52	367	15235	ENSGALG00000032247,ENSGALG00000004355,ENSGALG00000004372
GO:0006464	cellular protein modification process	biological_process	0.14597	1	13	52	2653	15235	ENSGALG00000009971,ENSGALG00000009602,ENSGALG00000004325,ENSGALG00000014977,ENSGALG00000009957,ENSGALG00000009608,ENSGALG00000038813,ENSGALG00000009839,ENSGALG00000010053,ENSGALG00000009841,ENSGALG00000004410,ENSGALG00000020737,ENSGALG00000009027
GO:0036211	protein modification process	biological_process	0.14597	1	13	52	2653	15235	ENSGALG00000009957,ENSGALG00000014977,ENSGALG00000010053,ENSGALG00000009608,ENSGALG00000038813,ENSGALG00000009839,ENSGALG00000009602,ENSGALG00000009971,ENSGALG00000004325,ENSGALG00000004410,ENSGALG00000020737,ENSGALG00000009027,ENSGALG00000009841
GO:0061458	reproductive system development	biological_process	0.14675	1	2	52	182	15235	ENSGALG00000004553,ENSGALG00000010858
GO:0051222	positive regulation of protein transport	biological_process	0.14677	1	2	52	187	15235	ENSGALG00000004355,ENSGALG00000014977
GO:0010822	positive regulation of mitochondrion organization	biological_process	0.14728	1	1	52	47	15235	ENSGALG00000014977
GO:0008144	drug binding	molecular_function	0.1478	1	1	52	46	15235	ENSGALG00000009839
GO:0006835	dicarboxylic acid transport	biological_process	0.14783	1	1	52	42	15235	ENSGALG00000010858
GO:1900407	regulation of cellular response to oxidative stress	biological_process	0.14827	1	1	52	43	15235	ENSGALG00000028561
GO:0035904	aorta development	biological_process	0.14877	1	1	52	37	15235	ENSGALG00000010858
GO:0042562	hormone binding	molecular_function	0.14956	1	1	52	46	15235	ENSGALG00000032247
GO:0048878	chemical homeostasis	biological_process	0.15017	1	4	52	575	15235	ENSGALG00000032247,ENSGALG00000004345,ENSGALG00000004372,ENSGALG00000004355
GO:0042273	ribosomal large subunit biogenesis	biological_process	0.15029	1	1	52	51	15235	ENSGALG00000009045
GO:0042698	ovulation cycle	biological_process	0.15039	1	1	52	45	15235	ENSGALG00000004553
GO:0003229	ventricular cardiac muscle tissue development	biological_process	0.15047	1	1	52	39	15235	ENSGALG00000010858
GO:0030170	pyridoxal phosphate binding	molecular_function	0.15081	1	1	52	48	15235	ENSGALG00000004553
GO:0098687	chromosomal region	cellular_component	0.15084	1	2	52	189	15235	ENSGALG00000009032,ENSGALG00000004410
GO:0033108	mitochondrial respiratory chain complex assembly	biological_process	0.15106	1	1	52	55	15235	ENSGALG00000014981
GO:0009062	fatty acid catabolic process	biological_process	0.15114	1	1	52	48	15235	ENSGALG00000033807
GO:0006112	energy reserve metabolic process	biological_process	0.15181	1	1	52	47	15235	ENSGALG00000014977
GO:0005737	cytoplasm	cellular_component	0.1521	1	26	52	6231	15235	ENSGALG00000038813,ENSGALG00000014977,ENSGALG00000041459,ENSGALG00000009846,ENSGALG00000004325,ENSGALG00000004431,ENSGALG00000009027,ENSGALG00000004442,ENSGALG00000014981,ENSGALG00000014997,ENSGALG00000004553,ENSGALG00000009841,ENSGALG00000009839,ENSGALG00000009988,ENSGALG00000009608,ENSGALG00000010858,ENSGALG00000010873,ENSGALG00000028561,ENSGALG00000033807,ENSGALG00000009971,ENSGALG00000004355,…
GO:0008509	anion transmembrane transporter activity	molecular_function	0.15229	1	2	52	202	15235	ENSGALG00000015016,ENSGALG00000010891
GO:2000278	regulation of DNA biosynthetic process	biological_process	0.1524	1	1	52	50	15235	ENSGALG00000009032
GO:0051668	localization within membrane	biological_process	0.15259	1	1	52	44	15235	ENSGALG00000004431
GO:0030514	negative regulation of BMP signaling pathway	biological_process	0.15271	1	1	52	45	15235	ENSGALG00000010858
GO:0051213	dioxygenase activity	molecular_function	0.15398	1	1	52	48	15235	ENSGALG00000004325
GO:0072332	intrinsic apoptotic signaling pathway by p53 class mediator	biological_process	0.1548	1	1	52	49	15235	ENSGALG00000041459
GO:0031145	anaphase-promoting complex-dependent proteasomal ubiquitin-dependent protein catabolic process	biological_process	0.15487	1	1	52	45	15235	ENSGALG00000009971
GO:0019218	regulation of steroid metabolic process	biological_process	0.15511	1	1	52	46	15235	ENSGALG00000032247
GO:0018193	peptidyl-amino acid modification	biological_process	0.15539	1	5	52	782	15235	ENSGALG00000004325,ENSGALG00000009027,ENSGALG00000009839,ENSGALG00000009957,ENSGALG00000014977
GO:0055082	cellular chemical homeostasis	biological_process	0.15542	1	3	52	378	15235	ENSGALG00000004372,ENSGALG00000004355,ENSGALG00000032247
GO:0006096	glycolytic process	biological_process	0.15584	1	1	52	47	15235	ENSGALG00000041459
GO:0021766	hippocampus development	biological_process	0.15588	1	1	52	47	15235	ENSGALG00000014977
GO:0030148	sphingolipid biosynthetic process	biological_process	0.15662	1	1	52	53	15235	ENSGALG00000009988
GO:0043488	regulation of mRNA stability	biological_process	0.15743	1	1	52	49	15235	ENSGALG00000009841
GO:1901652	response to peptide	biological_process	0.15854	1	2	52	194	15235	ENSGALG00000004446,ENSGALG00000037904
GO:0015908	fatty acid transport	biological_process	0.15963	1	1	52	51	15235	ENSGALG00000004332
GO:0044765	single-organism transport	biological_process	0.15976	1	12	52	2504	15235	ENSGALG00000039029,ENSGALG00000004372,ENSGALG00000014981,ENSGALG00000045557,ENSGALG00000032247,ENSGALG00000004431,ENSGALG00000004355,ENSGALG00000014977,ENSGALG00000010891,ENSGALG00000015016,ENSGALG00000004332,ENSGALG00000010858
GO:0006757	ATP generation from ADP	biological_process	0.15992	1	1	52	48	15235	ENSGALG00000041459
GO:0046824	positive regulation of nucleocytoplasmic transport	biological_process	0.16262	1	1	52	49	15235	ENSGALG00000014977
GO:0004867	serine-type endopeptidase inhibitor activity	molecular_function	0.16279	1	1	52	51	15235	ENSGALG00000010657
GO:0031329	regulation of cellular catabolic process	biological_process	0.16305	1	3	52	383	15235	ENSGALG00000033807,ENSGALG00000041459,ENSGALG00000014977
GO:1901292	nucleoside phosphate catabolic process	biological_process	0.16313	1	1	52	52	15235	ENSGALG00000041459
GO:0044264	cellular polysaccharide metabolic process	biological_process	0.16391	1	1	52	52	15235	ENSGALG00000014977
GO:0005657	replication fork	cellular_component	0.16465	1	1	52	51	15235	ENSGALG00000009032
GO:0030684	preribosome	cellular_component	0.16548	1	1	52	52	15235	ENSGALG00000009045
GO:0019395	fatty acid oxidation	biological_process	0.1661	1	1	52	53	15235	ENSGALG00000033807
GO:0000041	transition metal ion transport	biological_process	0.1666	1	1	52	52	15235	ENSGALG00000014981
GO:0005496	steroid binding	molecular_function	0.16662	1	1	52	51	15235	ENSGALG00000032247
GO:0016835	carbon-oxygen lyase activity	molecular_function	0.16734	1	1	52	56	15235	ENSGALG00000027835
GO:1902850	microtubule cytoskeleton organization involved in mitosis	biological_process	0.16742	1	1	52	51	15235	ENSGALG00000009971
GO:0030662	coated vesicle membrane	cellular_component	0.16772	1	1	52	50	15235	ENSGALG00000004431
GO:0043467	regulation of generation of precursor metabolites and energy	biological_process	0.1678	1	1	52	52	15235	ENSGALG00000041459
GO:0051098	regulation of binding	biological_process	0.16808	1	2	52	205	15235	ENSGALG00000014977,ENSGALG00000010053
GO:0010833	telomere maintenance via telomere lengthening	biological_process	0.16812	1	1	52	51	15235	ENSGALG00000009032
GO:0004857	enzyme inhibitor activity	molecular_function	0.16869	1	2	52	210	15235	ENSGALG00000010657,ENSGALG00000009032
GO:0040014	regulation of multicellular organism growth	biological_process	0.16982	1	1	52	53	15235	ENSGALG00000004553
GO:0003281	ventricular septum development	biological_process	0.17004	1	1	52	49	15235	ENSGALG00000010858
GO:0046031	ADP metabolic process	biological_process	0.17029	1	1	52	52	15235	ENSGALG00000041459
GO:0043487	regulation of RNA stability	biological_process	0.1703	1	1	52	53	15235	ENSGALG00000009841
GO:0001570	vasculogenesis	biological_process	0.17039	1	1	52	52	15235	ENSGALG00000004553
GO:0055008	cardiac muscle tissue morphogenesis	biological_process	0.17113	1	1	52	46	15235	ENSGALG00000010858
GO:0034440	lipid oxidation	biological_process	0.17139	1	1	52	55	15235	ENSGALG00000033807
GO:1902882	regulation of response to oxidative stress	biological_process	0.17246	1	1	52	52	15235	ENSGALG00000028561
GO:0019866	organelle inner membrane	cellular_component	0.17553	1	2	52	242	15235	ENSGALG00000004355,ENSGALG00000004372
GO:0030239	myofibril assembly	biological_process	0.17582	1	1	52	49	15235	ENSGALG00000038813
GO:0005976	polysaccharide metabolic process	biological_process	0.17593	1	1	52	56	15235	ENSGALG00000014977
GO:0048844	artery morphogenesis	biological_process	0.176	1	1	52	45	15235	ENSGALG00000010858
GO:0002039	p53 binding	molecular_function	0.17641	1	1	52	51	15235	ENSGALG00000014977
GO:0014074	response to purine-containing compound	biological_process	0.17695	1	1	52	51	15235	ENSGALG00000039029
GO:0000784	nuclear chromosome, telomeric region	cellular_component	0.17756	1	1	52	54	15235	ENSGALG00000009032
GO:0050801	ion homeostasis	biological_process	0.17789	1	3	52	405	15235	ENSGALG00000032247,ENSGALG00000004355,ENSGALG00000004372
GO:0048645	organ formation	biological_process	0.17828	1	1	52	54	15235	ENSGALG00000010858
GO:0006487	protein N-linked glycosylation	biological_process	0.17828	1	1	52	58	15235	ENSGALG00000009027
GO:0006874	cellular calcium ion homeostasis	biological_process	0.17846	1	2	52	207	15235	ENSGALG00000004355,ENSGALG00000004372
GO:0008585	female gonad development	biological_process	0.17882	1	1	52	55	15235	ENSGALG00000004553
GO:0007613	memory	biological_process	0.17997	1	1	52	53	15235	ENSGALG00000037904
GO:0071396	cellular response to lipid	biological_process	0.18081	1	2	52	222	15235	ENSGALG00000032247,ENSGALG00000041459
GO:0032204	regulation of telomere maintenance	biological_process	0.18139	1	1	52	53	15235	ENSGALG00000009032
GO:0072329	monocarboxylic acid catabolic process	biological_process	0.18199	1	1	52	59	15235	ENSGALG00000033807
GO:0032436	positive regulation of proteasomal ubiquitin-dependent protein catabolic process	biological_process	0.18199	1	1	52	59	15235	ENSGALG00000014977
GO:0019538	protein metabolic process	biological_process	0.18209	1	17	52	3868	15235	ENSGALG00000004410,ENSGALG00000037904,ENSGALG00000009602,ENSGALG00000009971,ENSGALG00000010053,ENSGALG00000009608,ENSGALG00000009839,ENSGALG00000033807,ENSGALG00000009841,ENSGALG00000009027,ENSGALG00000039219,ENSGALG00000020737,ENSGALG00000004325,ENSGALG00000010657,ENSGALG00000038813,ENSGALG00000009957,ENSGALG00000014977
GO:0044710	single-organism metabolic process	biological_process	0.18263	1	15	52	3401	15235	ENSGALG00000033807,ENSGALG00000041459,ENSGALG00000010873,ENSGALG00000028561,ENSGALG00000014977,ENSGALG00000010858,ENSGALG00000004332,ENSGALG00000009988,ENSGALG00000004325,ENSGALG00000027835,ENSGALG00000032247,ENSGALG00000009027,ENSGALG00000009032,ENSGALG00000014997,ENSGALG00000004553
GO:0009135	purine nucleoside diphosphate metabolic process	biological_process	0.18277	1	1	52	56	15235	ENSGALG00000041459
GO:0009179	purine ribonucleoside diphosphate metabolic process	biological_process	0.18277	1	1	52	56	15235	ENSGALG00000041459
GO:0044429	mitochondrial part	cellular_component	0.18313	1	3	52	468	15235	ENSGALG00000014981,ENSGALG00000004355,ENSGALG00000004372
GO:0044092	negative regulation of molecular function	biological_process	0.1834	1	4	52	627	15235	ENSGALG00000014977,ENSGALG00000009032,ENSGALG00000010053,ENSGALG00000010657
GO:0030004	cellular monovalent inorganic cation homeostasis	biological_process	0.18343	1	1	52	57	15235	ENSGALG00000032247
GO:0003151	outflow tract morphogenesis	biological_process	0.1835	1	1	52	54	15235	ENSGALG00000010858
GO:0009987	cellular process	biological_process	0.18432	1	42	52	11161	15235	ENSGALG00000009027,ENSGALG00000039219,ENSGALG00000020736,ENSGALG00000020737,ENSGALG00000004332,ENSGALG00000004446,ENSGALG00000041459,ENSGALG00000009957,ENSGALG00000010657,ENSGALG00000009846,ENSGALG00000009045,ENSGALG00000032247,ENSGALG00000027835,ENSGALG00000015016,ENSGALG00000010053,ENSGALG00000009839,ENSGALG00000009988,ENSGALG00000033807,ENSGALG00000010873,ENSGALG00000028561,ENSGALG00000037904,…
GO:0046907	intracellular transport	biological_process	0.18436	1	6	52	1063	15235	ENSGALG00000004355,ENSGALG00000039029,ENSGALG00000009846,ENSGALG00000004372,ENSGALG00000014977,ENSGALG00000004431
GO:0022892	substrate-specific transporter activity	molecular_function	0.18476	1	5	52	862	15235	ENSGALG00000010891,ENSGALG00000032247,ENSGALG00000015016,ENSGALG00000045557,ENSGALG00000004355
GO:0043412	macromolecule modification	biological_process	0.185	1	13	52	2779	15235	ENSGALG00000004410,ENSGALG00000009027,ENSGALG00000020737,ENSGALG00000009841,ENSGALG00000014977,ENSGALG00000009957,ENSGALG00000038813,ENSGALG00000009608,ENSGALG00000009839,ENSGALG00000010053,ENSGALG00000009971,ENSGALG00000009602,ENSGALG00000004325
GO:0044723	single-organism carbohydrate metabolic process	biological_process	0.18558	1	3	52	435	15235	ENSGALG00000041459,ENSGALG00000014977,ENSGALG00000009027
GO:0008026	ATP-dependent helicase activity	molecular_function	0.18592	1	1	52	56	15235	ENSGALG00000009032
GO:0070035	purine NTP-dependent helicase activity	molecular_function	0.18592	1	1	52	56	15235	ENSGALG00000009032
GO:0014013	regulation of gliogenesis	biological_process	0.18616	1	1	52	54	15235	ENSGALG00000010858
GO:0046887	positive regulation of hormone secretion	biological_process	0.18651	1	1	52	62	15235	ENSGALG00000004355
GO:0046545	development of primary female sexual characteristics	biological_process	0.18681	1	1	52	58	15235	ENSGALG00000004553
GO:0051179	localization	biological_process	0.18687	1	17	52	3866	15235	ENSGALG00000009846,ENSGALG00000014977,ENSGALG00000009957,ENSGALG00000004332,ENSGALG00000010891,ENSGALG00000039029,ENSGALG00000004553,ENSGALG00000014981,ENSGALG00000004431,ENSGALG00000004355,ENSGALG00000028561,ENSGALG00000015016,ENSGALG00000010858,ENSGALG00000010053,ENSGALG00000004372,ENSGALG00000045557,ENSGALG00000032247
GO:0006664	glycolipid metabolic process	biological_process	0.18712	1	1	52	62	15235	ENSGALG00000009027
GO:0009185	ribonucleoside diphosphate metabolic process	biological_process	0.18787	1	1	52	58	15235	ENSGALG00000041459
GO:0045445	myoblast differentiation	biological_process	0.18793	1	1	52	59	15235	ENSGALG00000038813
GO:0035914	skeletal muscle cell differentiation	biological_process	0.18859	1	1	52	60	15235	ENSGALG00000038813
GO:0003208	cardiac ventricle morphogenesis	biological_process	0.1891	1	1	52	53	15235	ENSGALG00000010858
GO:0016023	cytoplasmic membrane-bounded vesicle	cellular_component	0.18919	1	3	52	419	15235	ENSGALG00000014997,ENSGALG00000004431,ENSGALG00000010858
GO:1900542	regulation of purine nucleotide metabolic process	biological_process	0.1896	1	1	52	61	15235	ENSGALG00000041459
GO:0043170	macromolecule metabolic process	biological_process	0.18968	1	25	52	6127	15235	ENSGALG00000009677,ENSGALG00000004410,ENSGALG00000027835,ENSGALG00000009032,ENSGALG00000009602,ENSGALG00000009971,ENSGALG00000037904,ENSGALG00000033807,ENSGALG00000026019,ENSGALG00000010053,ENSGALG00000010858,ENSGALG00000009839,ENSGALG00000009608,ENSGALG00000009841,ENSGALG00000039219,ENSGALG00000020737,ENSGALG00000009027,ENSGALG00000004325,ENSGALG00000010657,ENSGALG00000009045,ENSGALG00000009957,…
GO:1903509	liposaccharide metabolic process	biological_process	0.18973	1	1	52	63	15235	ENSGALG00000009027
GO:0009056	catabolic process	biological_process	0.18982	1	7	52	1331	15235	ENSGALG00000004553,ENSGALG00000009971,ENSGALG00000009608,ENSGALG00000004332,ENSGALG00000014977,ENSGALG00000033807,ENSGALG00000041459
GO:0051438	regulation of ubiquitin-protein transferase activity	biological_process	0.18987	1	1	52	58	15235	ENSGALG00000009971
GO:1901654	response to ketone	biological_process	0.19058	1	1	52	59	15235	ENSGALG00000041459
GO:0044712	single-organism catabolic process	biological_process	0.19119	1	4	52	650	15235	ENSGALG00000004553,ENSGALG00000041459,ENSGALG00000033807,ENSGALG00000004332
GO:0044446	intracellular organelle part	cellular_component	0.19137	1	21	52	5014	15235	ENSGALG00000014997,ENSGALG00000014981,ENSGALG00000004431,ENSGALG00000009027,ENSGALG00000009846,ENSGALG00000009045,ENSGALG00000004325,ENSGALG00000014977,ENSGALG00000038813,ENSGALG00000009993,ENSGALG00000004372,ENSGALG00000004410,ENSGALG00000027835,ENSGALG00000009032,ENSGALG00000004355,ENSGALG00000009971,ENSGALG00000009602,ENSGALG00000028561,ENSGALG00000010873,ENSGALG00000009839,ENSGALG00000009988
GO:0051340	regulation of ligase activity	biological_process	0.1918	1	1	52	59	15235	ENSGALG00000009971
GO:0055074	calcium ion homeostasis	biological_process	0.19269	1	2	52	219	15235	ENSGALG00000004372,ENSGALG00000004355
GO:0021954	central nervous system neuron development	biological_process	0.19331	1	1	52	57	15235	ENSGALG00000028561
GO:0034399	nuclear periphery	cellular_component	0.19339	1	1	52	58	15235	ENSGALG00000009045
GO:0006090	pyruvate metabolic process	biological_process	0.19428	1	1	52	61	15235	ENSGALG00000041459
GO:0006091	generation of precursor metabolites and energy	biological_process	0.19484	1	2	52	244	15235	ENSGALG00000014977,ENSGALG00000041459
GO:0006511	ubiquitin-dependent protein catabolic process	biological_process	0.19487	1	3	52	420	15235	ENSGALG00000009971,ENSGALG00000014977,ENSGALG00000009608
GO:0007420	brain development	biological_process	0.19536	1	3	52	393	15235	ENSGALG00000010858,ENSGALG00000028561,ENSGALG00000014977
GO:0006165	nucleoside diphosphate phosphorylation	biological_process	0.19597	1	1	52	62	15235	ENSGALG00000041459
GO:0046939	nucleotide phosphorylation	biological_process	0.19597	1	1	52	62	15235	ENSGALG00000041459
GO:0016773	phosphotransferase activity, alcohol group as acceptor	molecular_function	0.19623	1	4	52	611	15235	ENSGALG00000009957,ENSGALG00000014977,ENSGALG00000009602,ENSGALG00000009841
GO:0060021	palate development	biological_process	0.19637	1	1	52	59	15235	ENSGALG00000004553
GO:0001568	blood vessel development	biological_process	0.19696	1	3	52	417	15235	ENSGALG00000004553,ENSGALG00000010858,ENSGALG00000009957
GO:0008094	DNA-dependent ATPase activity	molecular_function	0.1971	1	1	52	58	15235	ENSGALG00000009032
GO:0006810	transport	biological_process	0.19759	1	13	52	2874	15235	ENSGALG00000004431,ENSGALG00000032247,ENSGALG00000014981,ENSGALG00000045557,ENSGALG00000004372,ENSGALG00000039029,ENSGALG00000004332,ENSGALG00000010891,ENSGALG00000015016,ENSGALG00000010858,ENSGALG00000014977,ENSGALG00000009846,ENSGALG00000004355
GO:0006140	regulation of nucleotide metabolic process	biological_process	0.19829	1	1	52	64	15235	ENSGALG00000041459
GO:0019941	modification-dependent protein catabolic process	biological_process	0.19834	1	3	52	424	15235	ENSGALG00000009608,ENSGALG00000014977,ENSGALG00000009971
GO:0007517	muscle organ development	biological_process	0.19882	1	2	52	224	15235	ENSGALG00000010858,ENSGALG00000038813
GO:0030594	neurotransmitter receptor activity	molecular_function	0.19918	1	1	52	71	15235	ENSGALG00000004446
GO:0005623	cell	cellular_component	0.20094	1	40	52	10574	15235	ENSGALG00000033807,ENSGALG00000028561,ENSGALG00000010873,ENSGALG00000010053,ENSGALG00000009839,ENSGALG00000009988,ENSGALG00000037904,ENSGALG00000027835,ENSGALG00000032247,ENSGALG00000009957,ENSGALG00000041459,ENSGALG00000004446,ENSGALG00000014988,ENSGALG00000009846,ENSGALG00000009045,ENSGALG00000009027,ENSGALG00000020737,ENSGALG00000014997,ENSGALG00000010858,ENSGALG00000026019,ENSGALG00000009608,…
GO:0016740	transferase activity	molecular_function	0.20134	1	9	52	1836	15235	ENSGALG00000009027,ENSGALG00000020737,ENSGALG00000009841,ENSGALG00000014977,ENSGALG00000009676,ENSGALG00000009957,ENSGALG00000009988,ENSGALG00000009608,ENSGALG00000009602
GO:0072503	cellular divalent inorganic cation homeostasis	biological_process	0.20176	1	2	52	225	15235	ENSGALG00000004372,ENSGALG00000004355
GO:1901698	response to nitrogen compound	biological_process	0.20207	1	3	52	422	15235	ENSGALG00000037904,ENSGALG00000039029,ENSGALG00000004446
GO:0060415	muscle tissue morphogenesis	biological_process	0.20254	1	1	52	55	15235	ENSGALG00000010858
GO:0060411	cardiac septum morphogenesis	biological_process	0.20295	1	1	52	59	15235	ENSGALG00000010858
GO:0005903	brush border	cellular_component	0.20368	1	1	52	58	15235	ENSGALG00000010858
GO:0021761	limbic system development	biological_process	0.20462	1	1	52	63	15235	ENSGALG00000014977
GO:0008630	intrinsic apoptotic signaling pathway in response to DNA damage	biological_process	0.20468	1	1	52	63	15235	ENSGALG00000041459
GO:0009636	response to toxic substance	biological_process	0.20507	1	1	52	67	15235	ENSGALG00000028561
GO:0006900	membrane budding	biological_process	0.20537	1	1	52	61	15235	ENSGALG00000004431
GO:0044267	cellular protein metabolic process	biological_process	0.20635	1	15	52	3409	15235	ENSGALG00000038813,ENSGALG00000009839,ENSGALG00000009608,ENSGALG00000010053,ENSGALG00000014977,ENSGALG00000009957,ENSGALG00000010657,ENSGALG00000004325,ENSGALG00000037904,ENSGALG00000009971,ENSGALG00000009602,ENSGALG00000020737,ENSGALG00000009027,ENSGALG00000004410,ENSGALG00000009841
GO:0043632	modification-dependent macromolecule catabolic process	biological_process	0.20662	1	3	52	432	15235	ENSGALG00000014977,ENSGALG00000009608,ENSGALG00000009971
GO:0007218	neuropeptide signaling pathway	biological_process	0.20708	1	1	52	74	15235	ENSGALG00000004446
GO:0008286	insulin receptor signaling pathway	biological_process	0.20733	1	1	52	64	15235	ENSGALG00000037904
GO:0001944	vasculature development	biological_process	0.20784	1	3	52	430	15235	ENSGALG00000004553,ENSGALG00000010858,ENSGALG00000009957
GO:0098662	inorganic cation transmembrane transport	biological_process	0.20807	1	3	52	436	15235	ENSGALG00000004372,ENSGALG00000004355,ENSGALG00000032247
GO:1901800	positive regulation of proteasomal protein catabolic process	biological_process	0.20854	1	1	52	69	15235	ENSGALG00000014977
GO:0098805	whole membrane	cellular_component	0.20878	1	5	52	866	15235	ENSGALG00000014997,ENSGALG00000032247,ENSGALG00000004431,ENSGALG00000010858,ENSGALG00000028561
GO:0008013	beta-catenin binding	molecular_function	0.20949	1	1	52	60	15235	ENSGALG00000014977
GO:0006888	ER to Golgi vesicle-mediated transport	biological_process	0.20974	1	1	52	64	15235	ENSGALG00000004431
GO:2000177	regulation of neural precursor cell proliferation	biological_process	0.21059	1	1	52	58	15235	ENSGALG00000010858
GO:0016525	negative regulation of angiogenesis	biological_process	0.21249	1	1	52	65	15235	ENSGALG00000009957
GO:0006796	phosphate-containing compound metabolic process	biological_process	0.21302	1	10	52	2124	15235	ENSGALG00000020736,ENSGALG00000032247,ENSGALG00000004442,ENSGALG00000009841,ENSGALG00000010053,ENSGALG00000004332,ENSGALG00000014977,ENSGALG00000009957,ENSGALG00000041459,ENSGALG00000009602
GO:0004497	monooxygenase activity	molecular_function	0.21337	1	1	52	72	15235	ENSGALG00000027835
GO:0006508	proteolysis	biological_process	0.21413	1	6	52	1135	15235	ENSGALG00000009608,ENSGALG00000039219,ENSGALG00000014977,ENSGALG00000033807,ENSGALG00000010657,ENSGALG00000009971
GO:0044248	cellular catabolic process	biological_process	0.21558	1	6	52	1135	15235	ENSGALG00000033807,ENSGALG00000041459,ENSGALG00000014977,ENSGALG00000009608,ENSGALG00000004553,ENSGALG00000009971
GO:0048644	muscle organ morphogenesis	biological_process	0.21753	1	1	52	61	15235	ENSGALG00000010858
GO:0000139	Golgi membrane	cellular_component	0.21778	1	2	52	248	15235	ENSGALG00000004431,ENSGALG00000009027
GO:0015075	ion transmembrane transporter activity	molecular_function	0.21783	1	4	52	683	15235	ENSGALG00000010891,ENSGALG00000032247,ENSGALG00000015016,ENSGALG00000004355
GO:2000181	negative regulation of blood vessel morphogenesis	biological_process	0.21829	1	1	52	67	15235	ENSGALG00000009957
GO:0043473	pigmentation	biological_process	0.21838	1	1	52	65	15235	ENSGALG00000028561
GO:0016616	oxidoreductase activity, acting on the CH-OH group of donors, NAD or NADP as acceptor	molecular_function	0.21935	1	1	52	76	15235	ENSGALG00000010873
GO:0007052	mitotic spindle organization	biological_process	0.22037	1	1	52	66	15235	ENSGALG00000009971
GO:0072507	divalent inorganic cation homeostasis	biological_process	0.22051	1	2	52	240	15235	ENSGALG00000004355,ENSGALG00000004372
GO:1902578	single-organism localization	biological_process	0.22169	1	12	52	2671	15235	ENSGALG00000014981,ENSGALG00000045557,ENSGALG00000032247,ENSGALG00000004431,ENSGALG00000039029,ENSGALG00000004372,ENSGALG00000014977,ENSGALG00000010891,ENSGALG00000015016,ENSGALG00000010858,ENSGALG00000004332,ENSGALG00000004355
GO:1990204	oxidoreductase complex	cellular_component	0.22174	1	1	52	80	15235	ENSGALG00000004325
GO:0051225	spindle assembly	biological_process	0.22231	1	1	52	68	15235	ENSGALG00000009971
GO:0006816	calcium ion transport	biological_process	0.22315	1	2	52	229	15235	ENSGALG00000004355,ENSGALG00000004372
GO:1901343	negative regulation of vasculature development	biological_process	0.22317	1	1	52	69	15235	ENSGALG00000009957
GO:0065008	regulation of biological quality	biological_process	0.22383	1	10	52	2129	15235	ENSGALG00000032247,ENSGALG00000009032,ENSGALG00000004372,ENSGALG00000009841,ENSGALG00000004553,ENSGALG00000004345,ENSGALG00000010873,ENSGALG00000037904,ENSGALG00000004355,ENSGALG00000009971
GO:1902582	single-organism intracellular transport	biological_process	0.22517	1	5	52	899	15235	ENSGALG00000004431,ENSGALG00000014977,ENSGALG00000004372,ENSGALG00000004355,ENSGALG00000039029
GO:0031099	regeneration	biological_process	0.22523	1	1	52	73	15235	ENSGALG00000010053
GO:0014902	myotube differentiation	biological_process	0.22696	1	1	52	69	15235	ENSGALG00000038813
GO:0071840	cellular component organization or biogenesis	biological_process	0.227	1	18	52	4234	15235	ENSGALG00000014981,ENSGALG00000039219,ENSGALG00000004431,ENSGALG00000041459,ENSGALG00000009957,ENSGALG00000014977,ENSGALG00000038813,ENSGALG00000004325,ENSGALG00000009846,ENSGALG00000009045,ENSGALG00000027835,ENSGALG00000009032,ENSGALG00000004372,ENSGALG00000033807,ENSGALG00000028561,ENSGALG00000010053,ENSGALG00000009971,ENSGALG00000004355
GO:0060840	artery development	biological_process	0.22703	1	1	52	61	15235	ENSGALG00000010858
GO:0051234	establishment of localization	biological_process	0.22788	1	13	52	2956	15235	ENSGALG00000004431,ENSGALG00000032247,ENSGALG00000014981,ENSGALG00000045557,ENSGALG00000004372,ENSGALG00000039029,ENSGALG00000004332,ENSGALG00000015016,ENSGALG00000010891,ENSGALG00000010858,ENSGALG00000014977,ENSGALG00000009846,ENSGALG00000004355
GO:0034614	cellular response to reactive oxygen species	biological_process	0.22791	1	1	52	70	15235	ENSGALG00000028561
GO:0018107	peptidyl-threonine phosphorylation	biological_process	0.22827	1	1	52	71	15235	ENSGALG00000014977
GO:0009132	nucleoside diphosphate metabolic process	biological_process	0.22856	1	1	52	74	15235	ENSGALG00000041459
GO:0001843	neural tube closure	biological_process	0.22868	1	1	52	67	15235	ENSGALG00000010858
GO:0055067	monovalent inorganic cation homeostasis	biological_process	0.22962	1	1	52	74	15235	ENSGALG00000032247
GO:1903052	positive regulation of proteolysis involved in cellular protein catabolic process	biological_process	0.22985	1	1	52	77	15235	ENSGALG00000014977
GO:0044724	single-organism carbohydrate catabolic process	biological_process	0.23014	1	1	52	74	15235	ENSGALG00000041459
GO:0006942	regulation of striated muscle contraction	biological_process	0.23081	1	1	52	63	15235	ENSGALG00000032247
GO:0060606	tube closure	biological_process	0.23096	1	1	52	68	15235	ENSGALG00000010858
GO:0044272	sulfur compound biosynthetic process	biological_process	0.23105	1	1	52	78	15235	ENSGALG00000009988
GO:0017111	nucleoside-triphosphatase activity	molecular_function	0.23106	1	4	52	658	15235	ENSGALG00000009602,ENSGALG00000010891,ENSGALG00000032247,ENSGALG00000009032
GO:0010811	positive regulation of cell-substrate adhesion	biological_process	0.23217	1	1	52	68	15235	ENSGALG00000014977
GO:0050796	regulation of insulin secretion	biological_process	0.23246	1	1	52	78	15235	ENSGALG00000004355
GO:0019725	cellular homeostasis	biological_process	0.2325	1	3	52	467	15235	ENSGALG00000004372,ENSGALG00000004355,ENSGALG00000032247
GO:0006633	fatty acid biosynthetic process	biological_process	0.23253	1	1	52	75	15235	ENSGALG00000009988
GO:0001952	regulation of cell-matrix adhesion	biological_process	0.23261	1	1	52	68	15235	ENSGALG00000014977
GO:0044422	organelle part	cellular_component	0.23351	1	21	52	5141	15235	ENSGALG00000009988,ENSGALG00000009839,ENSGALG00000010873,ENSGALG00000028561,ENSGALG00000009602,ENSGALG00000009971,ENSGALG00000004355,ENSGALG00000009032,ENSGALG00000027835,ENSGALG00000004410,ENSGALG00000004372,ENSGALG00000009993,ENSGALG00000038813,ENSGALG00000014977,ENSGALG00000004325,ENSGALG00000009846,ENSGALG00000009045,ENSGALG00000004431,ENSGALG00000009027,ENSGALG00000014981,ENSGALG00000014997
GO:0019362	pyridine nucleotide metabolic process	biological_process	0.23373	1	1	52	77	15235	ENSGALG00000041459
GO:0046496	nicotinamide nucleotide metabolic process	biological_process	0.23373	1	1	52	77	15235	ENSGALG00000041459
GO:0005765	lysosomal membrane	cellular_component	0.23472	1	1	52	74	15235	ENSGALG00000028561
GO:0044283	small molecule biosynthetic process	biological_process	0.23485	1	2	52	267	15235	ENSGALG00000009988,ENSGALG00000010873
GO:0043231	intracellular membrane-bounded organelle	cellular_component	0.23504	1	26	52	6598	15235	ENSGALG00000004553,ENSGALG00000014997,ENSGALG00000009841,ENSGALG00000014981,ENSGALG00000009027,ENSGALG00000004431,ENSGALG00000009045,ENSGALG00000004325,ENSGALG00000014977,ENSGALG00000041459,ENSGALG00000038813,ENSGALG00000009993,ENSGALG00000009677,ENSGALG00000004372,ENSGALG00000004410,ENSGALG00000027835,ENSGALG00000009032,ENSGALG00000004355,ENSGALG00000009971,ENSGALG00000010873,ENSGALG00000028561,…
GO:0010608	posttranscriptional regulation of gene expression	biological_process	0.23523	1	2	52	263	15235	ENSGALG00000009841,ENSGALG00000037904
GO:0046467	membrane lipid biosynthetic process	biological_process	0.23563	1	1	52	83	15235	ENSGALG00000009988
GO:0009894	regulation of catabolic process	biological_process	0.23634	1	3	52	462	15235	ENSGALG00000014977,ENSGALG00000041459,ENSGALG00000033807
GO:0016052	carbohydrate catabolic process	biological_process	0.23723	1	1	52	77	15235	ENSGALG00000041459
GO:0000781	chromosome, telomeric region	cellular_component	0.23753	1	1	52	73	15235	ENSGALG00000009032
GO:0006694	steroid biosynthetic process	biological_process	0.23787	1	1	52	77	15235	ENSGALG00000032247
GO:0030510	regulation of BMP signaling pathway	biological_process	0.23797	1	1	52	76	15235	ENSGALG00000010858
GO:0051262	protein tetramerization	biological_process	0.23819	1	1	52	80	15235	ENSGALG00000027835
GO:0014706	striated muscle tissue development	biological_process	0.23967	1	2	52	253	15235	ENSGALG00000010858,ENSGALG00000038813
GO:0016301	kinase activity	molecular_function	0.2406	1	4	52	669	15235	ENSGALG00000014977,ENSGALG00000009957,ENSGALG00000009841,ENSGALG00000009602
GO:0050807	regulation of synapse organization	biological_process	0.24242	1	1	52	76	15235	ENSGALG00000009971
GO:0014020	primary neural tube formation	biological_process	0.24305	1	1	52	72	15235	ENSGALG00000010858
GO:0046890	regulation of lipid biosynthetic process	biological_process	0.2431	1	1	52	77	15235	ENSGALG00000032247
GO:0072524	pyridine-containing compound metabolic process	biological_process	0.24327	1	1	52	80	15235	ENSGALG00000041459
GO:0006413	translational initiation	biological_process	0.24355	1	1	52	81	15235	ENSGALG00000037904
GO:0018210	peptidyl-threonine modification	biological_process	0.24378	1	1	52	77	15235	ENSGALG00000014977
GO:0098655	cation transmembrane transport	biological_process	0.24459	1	3	52	476	15235	ENSGALG00000004372,ENSGALG00000004355,ENSGALG00000032247
GO:0030133	transport vesicle	cellular_component	0.24499	1	1	52	77	15235	ENSGALG00000004431
GO:0016459	myosin complex	cellular_component	0.24643	1	1	52	60	15235	ENSGALG00000009602
GO:0030117	membrane coat	cellular_component	0.24681	1	1	52	79	15235	ENSGALG00000004431
GO:0048475	coated membrane	cellular_component	0.24681	1	1	52	79	15235	ENSGALG00000004431
GO:0017148	negative regulation of translation	biological_process	0.24685	1	1	52	78	15235	ENSGALG00000037904
GO:0031988	membrane-bounded vesicle	cellular_component	0.24772	1	3	52	479	15235	ENSGALG00000014997,ENSGALG00000010858,ENSGALG00000004431
GO:0014069	postsynaptic density	cellular_component	0.24802	1	1	52	75	15235	ENSGALG00000032247
GO:0010821	regulation of mitochondrion organization	biological_process	0.24871	1	1	52	83	15235	ENSGALG00000014977
GO:0043227	membrane-bounded organelle	cellular_component	0.24932	1	26	52	6642	15235	ENSGALG00000009027,ENSGALG00000004431,ENSGALG00000014981,ENSGALG00000009841,ENSGALG00000014997,ENSGALG00000004553,ENSGALG00000009993,ENSGALG00000038813,ENSGALG00000041459,ENSGALG00000014977,ENSGALG00000004325,ENSGALG00000009045,ENSGALG00000009032,ENSGALG00000027835,ENSGALG00000004410,ENSGALG00000004372,ENSGALG00000009677,ENSGALG00000026019,ENSGALG00000010858,ENSGALG00000009988,ENSGALG00000009839,…
GO:0031398	positive regulation of protein ubiquitination	biological_process	0.25032	1	1	52	83	15235	ENSGALG00000009971
GO:0097223	sperm part	cellular_component	0.25048	1	1	52	81	15235	ENSGALG00000014997
GO:0051603	proteolysis involved in cellular protein catabolic process	biological_process	0.25073	1	3	52	479	15235	ENSGALG00000014977,ENSGALG00000009608,ENSGALG00000009971
GO:0031966	mitochondrial membrane	cellular_component	0.25112	1	2	52	305	15235	ENSGALG00000004372,ENSGALG00000004355
GO:0022891	substrate-specific transmembrane transporter activity	molecular_function	0.25122	1	4	52	731	15235	ENSGALG00000032247,ENSGALG00000010891,ENSGALG00000015016,ENSGALG00000004355
GO:2000377	regulation of reactive oxygen species metabolic process	biological_process	0.25135	1	1	52	83	15235	ENSGALG00000028561
GO:0031333	negative regulation of protein complex assembly	biological_process	0.25234	1	1	52	80	15235	ENSGALG00000014977
GO:0006865	amino acid transport	biological_process	0.25509	1	1	52	82	15235	ENSGALG00000010858
GO:0005975	carbohydrate metabolic process	biological_process	0.25545	1	3	52	513	15235	ENSGALG00000009027,ENSGALG00000041459,ENSGALG00000014977
GO:0005215	transporter activity	molecular_function	0.25566	1	5	52	974	15235	ENSGALG00000004355,ENSGALG00000045557,ENSGALG00000032247,ENSGALG00000010891,ENSGALG00000015016
GO:0071417	cellular response to organonitrogen compound	biological_process	0.25625	1	2	52	259	15235	ENSGALG00000037904,ENSGALG00000039029
GO:0051053	negative regulation of DNA metabolic process	biological_process	0.25723	1	1	52	78	15235	ENSGALG00000009032
GO:0098660	inorganic ion transmembrane transport	biological_process	0.2574	1	3	52	490	15235	ENSGALG00000004372,ENSGALG00000004355,ENSGALG00000032247
GO:0005930	axoneme	cellular_component	0.25814	1	1	52	62	15235	ENSGALG00000009846
GO:2001251	negative regulation of chromosome organization	biological_process	0.25895	1	1	52	77	15235	ENSGALG00000009032
GO:0010565	regulation of cellular ketone metabolic process	biological_process	0.25897	1	1	52	84	15235	ENSGALG00000033807
GO:0009968	negative regulation of signal transduction	biological_process	0.25986	1	4	52	719	15235	ENSGALG00000010858,ENSGALG00000028561,ENSGALG00000014977,ENSGALG00000041459
GO:0036477	somatodendritic compartment	cellular_component	0.26008	1	2	52	268	15235	ENSGALG00000010053,ENSGALG00000010858
GO:0016202	regulation of striated muscle tissue development	biological_process	0.26032	1	1	52	86	15235	ENSGALG00000038813
GO:0097014	ciliary cytoplasm	cellular_component	0.26053	1	1	52	63	15235	ENSGALG00000009846
GO:0016614	oxidoreductase activity, acting on CH-OH group of donors	molecular_function	0.26071	1	1	52	91	15235	ENSGALG00000010873
GO:0036064	ciliary basal body	cellular_component	0.26074	1	1	52	81	15235	ENSGALG00000009846
GO:1903364	positive regulation of cellular protein catabolic process	biological_process	0.26146	1	1	52	89	15235	ENSGALG00000014977
GO:0071216	cellular response to biotic stimulus	biological_process	0.2618	1	1	52	86	15235	ENSGALG00000014977
GO:0090101	negative regulation of transmembrane receptor protein serine/threonine kinase signaling pathway	biological_process	0.26267	1	1	52	84	15235	ENSGALG00000010858
GO:0006733	oxidoreduction coenzyme metabolic process	biological_process	0.2628	1	1	52	89	15235	ENSGALG00000041459
GO:0071897	DNA biosynthetic process	biological_process	0.26307	1	1	52	87	15235	ENSGALG00000009032
GO:0001841	neural tube formation	biological_process	0.26455	1	1	52	80	15235	ENSGALG00000010858
GO:0070838	divalent metal ion transport	biological_process	0.26528	1	2	52	262	15235	ENSGALG00000004355,ENSGALG00000004372
GO:0072511	divalent inorganic cation transport	biological_process	0.26528	1	2	52	262	15235	ENSGALG00000004372,ENSGALG00000004355
GO:0048634	regulation of muscle organ development	biological_process	0.2653	1	1	52	88	15235	ENSGALG00000038813
GO:0042592	homeostatic process	biological_process	0.26583	1	5	52	969	15235	ENSGALG00000004355,ENSGALG00000004372,ENSGALG00000032247,ENSGALG00000004345,ENSGALG00000009032
GO:0060537	muscle tissue development	biological_process	0.26618	1	2	52	271	15235	ENSGALG00000038813,ENSGALG00000010858
GO:0000723	telomere maintenance	biological_process	0.26667	1	1	52	81	15235	ENSGALG00000009032
GO:0032200	telomere organization	biological_process	0.26667	1	1	52	81	15235	ENSGALG00000009032
GO:0000776	kinetochore	cellular_component	0.26767	1	1	52	85	15235	ENSGALG00000004410
GO:0003279	cardiac septum development	biological_process	0.26833	1	1	52	80	15235	ENSGALG00000010858
GO:0055085	transmembrane transport	biological_process	0.26983	1	5	52	996	15235	ENSGALG00000004372,ENSGALG00000004355,ENSGALG00000010891,ENSGALG00000015016,ENSGALG00000032247
GO:0004222	metalloendopeptidase activity	molecular_function	0.27011	1	1	52	88	15235	ENSGALG00000039219
GO:0034249	negative regulation of cellular amide metabolic process	biological_process	0.27114	1	1	52	86	15235	ENSGALG00000037904
GO:0016323	basolateral plasma membrane	cellular_component	0.27167	1	1	52	80	15235	ENSGALG00000032247
GO:0010675	regulation of cellular carbohydrate metabolic process	biological_process	0.27182	1	1	52	90	15235	ENSGALG00000041459
GO:1901861	regulation of muscle tissue development	biological_process	0.27202	1	1	52	91	15235	ENSGALG00000038813
GO:0046434	organophosphate catabolic process	biological_process	0.27204	1	1	52	92	15235	ENSGALG00000041459
GO:1903651	positive regulation of cytoplasmic transport	biological_process	0.27225	1	1	52	89	15235	ENSGALG00000014977
GO:0098796	membrane protein complex	cellular_component	0.27251	1	4	52	765	15235	ENSGALG00000032247,ENSGALG00000004431,ENSGALG00000004372,ENSGALG00000004355
GO:0090316	positive regulation of intracellular protein transport	biological_process	0.27257	1	1	52	86	15235	ENSGALG00000014977
GO:0072331	signal transduction by p53 class mediator	biological_process	0.27366	1	1	52	90	15235	ENSGALG00000041459
GO:0021987	cerebral cortex development	biological_process	0.2739	1	1	52	76	15235	ENSGALG00000014977
GO:0031410	cytoplasmic vesicle	cellular_component	0.27594	1	3	52	508	15235	ENSGALG00000010858,ENSGALG00000004431,ENSGALG00000014997
GO:0051962	positive regulation of nervous system development	biological_process	0.27624	1	2	52	275	15235	ENSGALG00000009971,ENSGALG00000010858
GO:0097367	carbohydrate derivative binding	molecular_function	0.27713	1	8	52	1670	15235	ENSGALG00000010891,ENSGALG00000010053,ENSGALG00000009957,ENSGALG00000014977,ENSGALG00000009602,ENSGALG00000004431,ENSGALG00000032247,ENSGALG00000009032
GO:0004175	endopeptidase activity	molecular_function	0.27759	1	2	52	303	15235	ENSGALG00000039219,ENSGALG00000033807
GO:0044464	cell part	cellular_component	0.27815	1	39	52	10510	15235	ENSGALG00000009846,ENSGALG00000009045,ENSGALG00000014988,ENSGALG00000004446,ENSGALG00000041459,ENSGALG00000009957,ENSGALG00000014997,ENSGALG00000009027,ENSGALG00000020737,ENSGALG00000037904,ENSGALG00000010053,ENSGALG00000009988,ENSGALG00000009839,ENSGALG00000033807,ENSGALG00000028561,ENSGALG00000010873,ENSGALG00000032247,ENSGALG00000027835,ENSGALG00000004325,ENSGALG00000009993,ENSGALG00000010891,…
GO:0001085	RNA polymerase II transcription factor binding	molecular_function	0.27847	1	1	52	89	15235	ENSGALG00000014977
GO:0035725	sodium ion transmembrane transport	biological_process	0.27847	1	1	52	84	15235	ENSGALG00000032247
GO:0044257	cellular protein catabolic process	biological_process	0.27995	1	3	52	510	15235	ENSGALG00000009971,ENSGALG00000014977,ENSGALG00000009608
GO:1903322	positive regulation of protein modification by small protein conjugation or removal	biological_process	0.28011	1	1	52	95	15235	ENSGALG00000009971
GO:0090276	regulation of peptide hormone secretion	biological_process	0.28071	1	1	52	95	15235	ENSGALG00000004355
GO:0046943	carboxylic acid transmembrane transporter activity	molecular_function	0.28155	1	1	52	98	15235	ENSGALG00000010891
GO:0006109	regulation of carbohydrate metabolic process	biological_process	0.28243	1	1	52	94	15235	ENSGALG00000041459
GO:0002791	regulation of peptide secretion	biological_process	0.283	1	1	52	96	15235	ENSGALG00000004355
GO:0016043	cellular component organization	biological_process	0.28361	1	17	52	4115	15235	ENSGALG00000004372,ENSGALG00000009032,ENSGALG00000027835,ENSGALG00000009971,ENSGALG00000004355,ENSGALG00000010053,ENSGALG00000028561,ENSGALG00000033807,ENSGALG00000004431,ENSGALG00000039219,ENSGALG00000014981,ENSGALG00000009846,ENSGALG00000004325,ENSGALG00000038813,ENSGALG00000014977,ENSGALG00000041459,ENSGALG00000009957
GO:0004386	helicase activity	molecular_function	0.28576	1	1	52	91	15235	ENSGALG00000009032
GO:0005342	organic acid transmembrane transporter activity	molecular_function	0.2863	1	1	52	100	15235	ENSGALG00000010891
GO:0032838	cell projection cytoplasm	cellular_component	0.28756	1	1	52	72	15235	ENSGALG00000009846
GO:0061564	axon development	biological_process	0.28955	1	2	52	282	15235	ENSGALG00000028561,ENSGALG00000010053
GO:0016491	oxidoreductase activity	molecular_function	0.29054	1	3	52	573	15235	ENSGALG00000004325,ENSGALG00000010873,ENSGALG00000027835
GO:0005524	ATP binding	molecular_function	0.29124	1	6	52	1167	15235	ENSGALG00000009957,ENSGALG00000014977,ENSGALG00000032247,ENSGALG00000010891,ENSGALG00000009032,ENSGALG00000009602
GO:0008528	G-protein coupled peptide receptor activity	molecular_function	0.29128	1	1	52	109	15235	ENSGALG00000004446
GO:0008217	regulation of blood pressure	biological_process	0.29149	1	1	52	100	15235	ENSGALG00000032247
GO:0071310	cellular response to organic substance	biological_process	0.29155	1	6	52	1279	15235	ENSGALG00000041459,ENSGALG00000004446,ENSGALG00000032247,ENSGALG00000010858,ENSGALG00000039029,ENSGALG00000037904
GO:0004725	protein tyrosine phosphatase activity	molecular_function	0.29175	1	1	52	92	15235	ENSGALG00000010053
GO:0006275	regulation of DNA replication	biological_process	0.29185	1	1	52	93	15235	ENSGALG00000009032
GO:0004866	endopeptidase inhibitor activity	molecular_function	0.29233	1	1	52	96	15235	ENSGALG00000010657
GO:0090087	regulation of peptide transport	biological_process	0.29238	1	1	52	100	15235	ENSGALG00000004355
GO:0030073	insulin secretion	biological_process	0.29274	1	1	52	101	15235	ENSGALG00000004355
GO:0051147	regulation of muscle cell differentiation	biological_process	0.29392	1	1	52	99	15235	ENSGALG00000038813
GO:0035335	peptidyl-tyrosine dephosphorylation	biological_process	0.29397	1	1	52	93	15235	ENSGALG00000010053
GO:0003231	cardiac ventricle development	biological_process	0.29443	1	1	52	91	15235	ENSGALG00000010858
GO:0005262	calcium channel activity	molecular_function	0.29447	1	1	52	81	15235	ENSGALG00000004355
GO:0044260	cellular macromolecule metabolic process	biological_process	0.29562	1	22	52	5624	15235	ENSGALG00000038813,ENSGALG00000009993,ENSGALG00000014977,ENSGALG00000009957,ENSGALG00000010657,ENSGALG00000009045,ENSGALG00000004325,ENSGALG00000009027,ENSGALG00000020737,ENSGALG00000009841,ENSGALG00000009608,ENSGALG00000009839,ENSGALG00000026019,ENSGALG00000010053,ENSGALG00000010858,ENSGALG00000037904,ENSGALG00000009971,ENSGALG00000009602,ENSGALG00000009032,ENSGALG00000027835,ENSGALG00000004410,…
GO:0030135	coated vesicle	cellular_component	0.29563	1	1	52	96	15235	ENSGALG00000004431
GO:0070887	cellular response to chemical stimulus	biological_process	0.29583	1	7	52	1542	15235	ENSGALG00000028561,ENSGALG00000041459,ENSGALG00000010858,ENSGALG00000004446,ENSGALG00000032247,ENSGALG00000039029,ENSGALG00000037904
GO:0023057	negative regulation of signaling	biological_process	0.29801	1	4	52	770	15235	ENSGALG00000010858,ENSGALG00000028561,ENSGALG00000014977,ENSGALG00000041459
GO:0051607	defense response to virus	biological_process	0.29807	1	1	52	101	15235	ENSGALG00000041459
GO:0031406	carboxylic acid binding	molecular_function	0.29841	1	1	52	106	15235	ENSGALG00000004325
GO:0043177	organic acid binding	molecular_function	0.29841	1	1	52	106	15235	ENSGALG00000004325
GO:0061135	endopeptidase regulator activity	molecular_function	0.29874	1	1	52	99	15235	ENSGALG00000010657
GO:0030414	peptidase inhibitor activity	molecular_function	0.29963	1	1	52	99	15235	ENSGALG00000010657
GO:0005774	vacuolar membrane	cellular_component	0.30026	1	1	52	100	15235	ENSGALG00000028561
GO:0030139	endocytic vesicle	cellular_component	0.30054	1	1	52	98	15235	ENSGALG00000010858
GO:0001653	peptide receptor activity	molecular_function	0.30085	1	1	52	112	15235	ENSGALG00000004446
GO:0035639	purine ribonucleoside triphosphate binding	molecular_function	0.30125	1	7	52	1464	15235	ENSGALG00000009602,ENSGALG00000009957,ENSGALG00000014977,ENSGALG00000004431,ENSGALG00000032247,ENSGALG00000010891,ENSGALG00000009032
GO:0010033	response to organic substance	biological_process	0.30299	1	7	52	1553	15235	ENSGALG00000039029,ENSGALG00000037904,ENSGALG00000041459,ENSGALG00000009957,ENSGALG00000032247,ENSGALG00000004446,ENSGALG00000010858
GO:0051168	nuclear export	biological_process	0.30311	1	1	52	97	15235	ENSGALG00000014977
GO:0000302	response to reactive oxygen species	biological_process	0.30324	1	1	52	100	15235	ENSGALG00000028561
GO:0001837	epithelial to mesenchymal transition	biological_process	0.30429	1	1	52	104	15235	ENSGALG00000014977
GO:0032550	purine ribonucleoside binding	molecular_function	0.30449	1	7	52	1470	15235	ENSGALG00000009602,ENSGALG00000009957,ENSGALG00000014977,ENSGALG00000010891,ENSGALG00000004431,ENSGALG00000032247,ENSGALG00000009032
GO:0032559	adenyl ribonucleotide binding	molecular_function	0.30467	1	6	52	1189	15235	ENSGALG00000009602,ENSGALG00000032247,ENSGALG00000010891,ENSGALG00000009032,ENSGALG00000009957,ENSGALG00000014977
GO:0046822	regulation of nucleocytoplasmic transport	biological_process	0.30471	1	1	52	96	15235	ENSGALG00000014977
GO:0012505	endomembrane system	cellular_component	0.30491	1	9	52	2054	15235	ENSGALG00000014997,ENSGALG00000004553,ENSGALG00000009027,ENSGALG00000004431,ENSGALG00000004325,ENSGALG00000038813,ENSGALG00000009988,ENSGALG00000010858,ENSGALG00000010873
GO:0001883	purine nucleoside binding	molecular_function	0.30502	1	7	52	1471	15235	ENSGALG00000004431,ENSGALG00000010891,ENSGALG00000032247,ENSGALG00000009032,ENSGALG00000009957,ENSGALG00000014977,ENSGALG00000009602
GO:0006937	regulation of muscle contraction	biological_process	0.30537	1	1	52	95	15235	ENSGALG00000032247
GO:0004252	serine-type endopeptidase activity	molecular_function	0.30564	1	1	52	111	15235	ENSGALG00000033807
GO:0051960	regulation of nervous system development	biological_process	0.30582	1	3	52	514	15235	ENSGALG00000010053,ENSGALG00000010858,ENSGALG00000009971
GO:0032549	ribonucleoside binding	molecular_function	0.30642	1	7	52	1473	15235	ENSGALG00000010891,ENSGALG00000004431,ENSGALG00000032247,ENSGALG00000009032,ENSGALG00000009957,ENSGALG00000014977,ENSGALG00000009602
GO:0030554	adenyl nucleotide binding	molecular_function	0.30736	1	6	52	1194	15235	ENSGALG00000009032,ENSGALG00000032247,ENSGALG00000010891,ENSGALG00000014977,ENSGALG00000009957,ENSGALG00000009602
GO:0004842	ubiquitin-protein transferase activity	molecular_function	0.30755	1	2	52	304	15235	ENSGALG00000009608,ENSGALG00000020737
GO:0000070	mitotic sister chromatid segregation	biological_process	0.30833	1	1	52	102	15235	ENSGALG00000009971
GO:0031967	organelle envelope	cellular_component	0.30866	1	3	52	574	15235	ENSGALG00000004355,ENSGALG00000004372,ENSGALG00000014981
GO:0031975	envelope	cellular_component	0.30866	1	3	52	574	15235	ENSGALG00000014981,ENSGALG00000004355,ENSGALG00000004372
GO:0007605	sensory perception of sound	biological_process	0.30872	1	1	52	97	15235	ENSGALG00000010858
GO:0001882	nucleoside binding	molecular_function	0.30878	1	7	52	1477	15235	ENSGALG00000009602,ENSGALG00000004431,ENSGALG00000010891,ENSGALG00000032247,ENSGALG00000009032,ENSGALG00000009957,ENSGALG00000014977
GO:0055002	striated muscle cell development	biological_process	0.3092	1	1	52	97	15235	ENSGALG00000038813
GO:0044437	vacuolar part	cellular_component	0.30926	1	1	52	104	15235	ENSGALG00000028561
GO:0010648	negative regulation of cell communication	biological_process	0.30988	1	4	52	785	15235	ENSGALG00000010858,ENSGALG00000028561,ENSGALG00000014977,ENSGALG00000041459
GO:1901215	negative regulation of neuron death	biological_process	0.3107	1	1	52	107	15235	ENSGALG00000014977
GO:0001838	embryonic epithelial tube formation	biological_process	0.31072	1	1	52	100	15235	ENSGALG00000010858
GO:0003006	developmental process involved in reproduction	biological_process	0.31133	1	2	52	310	15235	ENSGALG00000004553,ENSGALG00000010858
GO:0006457	protein folding	biological_process	0.31188	1	1	52	115	15235	ENSGALG00000009839
GO:0090288	negative regulation of cellular response to growth factor stimulus	biological_process	0.31203	1	1	52	103	15235	ENSGALG00000010858
GO:0050714	positive regulation of protein secretion	biological_process	0.31292	1	1	52	105	15235	ENSGALG00000004355
GO:1901981	phosphatidylinositol phosphate binding	molecular_function	0.31326	1	1	52	104	15235	ENSGALG00000009846
GO:0032869	cellular response to insulin stimulus	biological_process	0.31338	1	1	52	102	15235	ENSGALG00000037904
GO:0003206	cardiac chamber morphogenesis	biological_process	0.31348	1	1	52	99	15235	ENSGALG00000010858
GO:0032984	macromolecular complex disassembly	biological_process	0.31441	1	1	52	104	15235	ENSGALG00000041459
GO:0031175	neuron projection development	biological_process	0.31486	1	3	52	525	15235	ENSGALG00000028561,ENSGALG00000014977,ENSGALG00000010053
GO:0030246	carbohydrate binding	molecular_function	0.31537	1	1	52	109	15235	ENSGALG00000004325
GO:0072175	epithelial tube formation	biological_process	0.31545	1	1	52	102	15235	ENSGALG00000010858
GO:0032555	purine ribonucleotide binding	molecular_function	0.31687	1	7	52	1492	15235	ENSGALG00000009957,ENSGALG00000014977,ENSGALG00000004431,ENSGALG00000032247,ENSGALG00000010891,ENSGALG00000009032,ENSGALG00000009602
GO:0043603	cellular amide metabolic process	biological_process	0.31688	1	3	52	597	15235	ENSGALG00000004553,ENSGALG00000037904,ENSGALG00000009027
GO:1901699	cellular response to nitrogen compound	biological_process	0.3193	1	2	52	304	15235	ENSGALG00000037904,ENSGALG00000039029
GO:0015081	sodium ion transmembrane transporter activity	molecular_function	0.31936	1	1	52	104	15235	ENSGALG00000032247
GO:0017076	purine nucleotide binding	molecular_function	0.31936	1	7	52	1497	15235	ENSGALG00000032247,ENSGALG00000004431,ENSGALG00000010891,ENSGALG00000009032,ENSGALG00000009957,ENSGALG00000014977,ENSGALG00000009602
GO:0007126	meiotic nuclear division	biological_process	0.31946	1	1	52	110	15235	ENSGALG00000009971
GO:0006941	striated muscle contraction	biological_process	0.3209	1	1	52	94	15235	ENSGALG00000032247
GO:0019787	ubiquitin-like protein transferase activity	molecular_function	0.32113	1	2	52	315	15235	ENSGALG00000009608,ENSGALG00000020737
GO:0044450	microtubule organizing center part	cellular_component	0.3226	1	1	52	99	15235	ENSGALG00000009846
GO:0007417	central nervous system development	biological_process	0.32321	1	3	52	521	15235	ENSGALG00000014977,ENSGALG00000028561,ENSGALG00000010858
GO:0032553	ribonucleotide binding	molecular_function	0.32363	1	7	52	1504	15235	ENSGALG00000032247,ENSGALG00000004431,ENSGALG00000010891,ENSGALG00000009032,ENSGALG00000009957,ENSGALG00000014977,ENSGALG00000009602
GO:0006575	cellular modified amino acid metabolic process	biological_process	0.32383	1	1	52	116	15235	ENSGALG00000004325
GO:0000819	sister chromatid segregation	biological_process	0.32552	1	1	52	110	15235	ENSGALG00000009971
GO:0050954	sensory perception of mechanical stimulus	biological_process	0.32656	1	1	52	105	15235	ENSGALG00000010858
GO:0004713	protein tyrosine kinase activity	molecular_function	0.3275	1	1	52	104	15235	ENSGALG00000009957
GO:0022857	transmembrane transporter activity	molecular_function	0.32802	1	4	52	827	15235	ENSGALG00000010891,ENSGALG00000032247,ENSGALG00000015016,ENSGALG00000004355
GO:0061351	neural precursor cell proliferation	biological_process	0.32802	1	1	52	104	15235	ENSGALG00000010858
GO:0008022	protein C-terminus binding	molecular_function	0.32855	1	1	52	105	15235	ENSGALG00000009971
GO:0016054	organic acid catabolic process	biological_process	0.32873	1	1	52	118	15235	ENSGALG00000033807
GO:0046395	carboxylic acid catabolic process	biological_process	0.32873	1	1	52	118	15235	ENSGALG00000033807
GO:0046903	secretion	biological_process	0.32894	1	3	52	578	15235	ENSGALG00000004332,ENSGALG00000010891,ENSGALG00000004355
GO:1901681	sulfur compound binding	molecular_function	0.32968	1	1	52	107	15235	ENSGALG00000010053
GO:0005539	glycosaminoglycan binding	molecular_function	0.32972	1	1	52	104	15235	ENSGALG00000010053
GO:0030509	BMP signaling pathway	biological_process	0.33013	1	1	52	112	15235	ENSGALG00000010858
GO:0007051	spindle organization	biological_process	0.33132	1	1	52	104	15235	ENSGALG00000009971
GO:0035264	multicellular organism growth	biological_process	0.33175	1	1	52	113	15235	ENSGALG00000004553
GO:1903046	meiotic cell cycle process	biological_process	0.33271	1	1	52	115	15235	ENSGALG00000009971
GO:0016772	transferase activity, transferring phosphorus-containing groups	molecular_function	0.33352	1	4	52	788	15235	ENSGALG00000009957,ENSGALG00000014977,ENSGALG00000009602,ENSGALG00000009841
GO:0050907	detection of chemical stimulus involved in sensory perception	biological_process	0.33401	1	1	52	137	15235	ENSGALG00000039029
GO:0015079	potassium ion transmembrane transporter activity	molecular_function	0.33523	1	1	52	124	15235	ENSGALG00000032247
GO:0005506	iron ion binding	molecular_function	0.33703	1	1	52	123	15235	ENSGALG00000004325
GO:0009897	external side of plasma membrane	cellular_component	0.3382	1	1	52	116	15235	ENSGALG00000010858
GO:0007268	synaptic transmission	biological_process	0.34004	1	2	52	340	15235	ENSGALG00000037904,ENSGALG00000009971
GO:0055001	muscle cell development	biological_process	0.34104	1	1	52	110	15235	ENSGALG00000038813
GO:0004674	protein serine/threonine kinase activity	molecular_function	0.34136	1	2	52	321	15235	ENSGALG00000009602,ENSGALG00000014977
GO:0042593	glucose homeostasis	biological_process	0.34226	1	1	52	119	15235	ENSGALG00000004355
GO:0021543	pallium development	biological_process	0.34235	1	1	52	105	15235	ENSGALG00000014977
GO:0006364	rRNA processing	biological_process	0.34288	1	1	52	123	15235	ENSGALG00000009045
GO:0008016	regulation of heart contraction	biological_process	0.34312	1	1	52	111	15235	ENSGALG00000032247
GO:0046873	metal ion transmembrane transporter activity	molecular_function	0.34418	1	2	52	330	15235	ENSGALG00000032247,ENSGALG00000004355
GO:0033500	carbohydrate homeostasis	biological_process	0.34449	1	1	52	120	15235	ENSGALG00000004355
GO:0032434	regulation of proteasomal ubiquitin-dependent protein catabolic process	biological_process	0.34581	1	1	52	120	15235	ENSGALG00000014977
GO:0071772	response to BMP	biological_process	0.34622	1	1	52	120	15235	ENSGALG00000010858
GO:0071773	cellular response to BMP stimulus	biological_process	0.34622	1	1	52	120	15235	ENSGALG00000010858
GO:0015085	calcium ion transmembrane transporter activity	molecular_function	0.34674	1	1	52	98	15235	ENSGALG00000004355
GO:0035148	tube formation	biological_process	0.34692	1	1	52	115	15235	ENSGALG00000010858
GO:0007267	cell-cell signaling	biological_process	0.34739	1	3	52	593	15235	ENSGALG00000037904,ENSGALG00000004355,ENSGALG00000009971
GO:0061134	peptidase regulator activity	molecular_function	0.34753	1	1	52	118	15235	ENSGALG00000010657
GO:0030017	sarcomere	cellular_component	0.3485	1	1	52	104	15235	ENSGALG00000038813
GO:0046883	regulation of hormone secretion	biological_process	0.35068	1	1	52	126	15235	ENSGALG00000004355
GO:0051223	regulation of protein transport	biological_process	0.35145	1	2	52	346	15235	ENSGALG00000004355,ENSGALG00000014977
GO:0001666	response to hypoxia	biological_process	0.35188	1	1	52	115	15235	ENSGALG00000041459
GO:0036293	response to decreased oxygen levels	biological_process	0.35188	1	1	52	115	15235	ENSGALG00000041459
GO:0000775	chromosome, centromeric region	cellular_component	0.35212	1	1	52	120	15235	ENSGALG00000004410
GO:0030141	secretory granule	cellular_component	0.35314	1	1	52	123	15235	ENSGALG00000014997
GO:0016072	rRNA metabolic process	biological_process	0.35354	1	1	52	127	15235	ENSGALG00000009045
GO:0007519	skeletal muscle tissue development	biological_process	0.35368	1	1	52	120	15235	ENSGALG00000038813
GO:0016331	morphogenesis of embryonic epithelium	biological_process	0.35428	1	1	52	118	15235	ENSGALG00000010858
GO:0032868	response to insulin	biological_process	0.35478	1	1	52	119	15235	ENSGALG00000037904
GO:0006814	sodium ion transport	biological_process	0.35767	1	1	52	118	15235	ENSGALG00000032247
GO:0060538	skeletal muscle organ development	biological_process	0.35789	1	1	52	122	15235	ENSGALG00000038813
GO:0051783	regulation of nuclear division	biological_process	0.3583	1	1	52	124	15235	ENSGALG00000009971
GO:0032845	negative regulation of homeostatic process	biological_process	0.3585	1	1	52	113	15235	ENSGALG00000009032
GO:0008236	serine-type peptidase activity	molecular_function	0.35931	1	1	52	134	15235	ENSGALG00000033807
GO:0001101	response to acid chemical	biological_process	0.36023	1	1	52	122	15235	ENSGALG00000009957
GO:0070201	regulation of establishment of protein localization	biological_process	0.36081	1	2	52	353	15235	ENSGALG00000004355,ENSGALG00000014977
GO:0007017	microtubule-based process	biological_process	0.36097	1	3	52	541	15235	ENSGALG00000014977,ENSGALG00000009602,ENSGALG00000009971
GO:0046034	ATP metabolic process	biological_process	0.36227	1	1	52	137	15235	ENSGALG00000041459
GO:0030072	peptide hormone secretion	biological_process	0.36325	1	1	52	130	15235	ENSGALG00000004355
GO:0017171	serine hydrolase activity	molecular_function	0.36347	1	1	52	136	15235	ENSGALG00000033807
GO:0010810	regulation of cell-substrate adhesion	biological_process	0.36396	1	1	52	120	15235	ENSGALG00000014977
GO:0050839	cell adhesion molecule binding	molecular_function	0.36435	1	1	52	118	15235	ENSGALG00000010053
GO:0050877	neurological system process	biological_process	0.3661	1	3	52	617	15235	ENSGALG00000039029,ENSGALG00000037904,ENSGALG00000010858
GO:0015850	organic hydroxy compound transport	biological_process	0.36637	1	1	52	130	15235	ENSGALG00000010891
GO:0036094	small molecule binding	molecular_function	0.3683	1	8	52	1857	15235	ENSGALG00000010891,ENSGALG00000014977,ENSGALG00000009957,ENSGALG00000004325,ENSGALG00000009602,ENSGALG00000009032,ENSGALG00000032247,ENSGALG00000004431
GO:0007167	enzyme linked receptor protein signaling pathway	biological_process	0.36854	1	3	52	604	15235	ENSGALG00000004553,ENSGALG00000037904,ENSGALG00000010858
GO:0051321	meiotic cell cycle	biological_process	0.36969	1	1	52	131	15235	ENSGALG00000009971
GO:0002790	peptide secretion	biological_process	0.37134	1	1	52	133	15235	ENSGALG00000004355
GO:0043209	myelin sheath	cellular_component	0.37256	1	1	52	137	15235	ENSGALG00000032247
GO:0010951	negative regulation of endopeptidase activity	biological_process	0.37272	1	1	52	128	15235	ENSGALG00000010657
GO:0009593	detection of chemical stimulus	biological_process	0.37456	1	1	52	153	15235	ENSGALG00000039029
GO:0097190	apoptotic signaling pathway	biological_process	0.3755	1	2	52	372	15235	ENSGALG00000041459,ENSGALG00000004553
GO:0070482	response to oxygen levels	biological_process	0.37644	1	1	52	126	15235	ENSGALG00000041459
GO:0031982	vesicle	cellular_component	0.37667	1	3	52	609	15235	ENSGALG00000010858,ENSGALG00000004431,ENSGALG00000014997
GO:0044431	Golgi apparatus part	cellular_component	0.37812	1	2	52	365	15235	ENSGALG00000009027,ENSGALG00000004431
GO:0031334	positive regulation of protein complex assembly	biological_process	0.37885	1	1	52	130	15235	ENSGALG00000014977
GO:0003205	cardiac chamber development	biological_process	0.37919	1	1	52	123	15235	ENSGALG00000010858
GO:0044449	contractile fiber part	cellular_component	0.37947	1	1	52	114	15235	ENSGALG00000038813
GO:0033036	macromolecule localization	biological_process	0.37978	1	7	52	1653	15235	ENSGALG00000004355,ENSGALG00000045557,ENSGALG00000028561,ENSGALG00000014977,ENSGALG00000004332,ENSGALG00000004431,ENSGALG00000010891
GO:0032388	positive regulation of intracellular transport	biological_process	0.37992	1	1	52	132	15235	ENSGALG00000014977
GO:1903522	regulation of blood circulation	biological_process	0.38035	1	1	52	129	15235	ENSGALG00000032247
GO:0030163	protein catabolic process	biological_process	0.3805	1	3	52	611	15235	ENSGALG00000009971,ENSGALG00000009608,ENSGALG00000014977
GO:0060047	heart contraction	biological_process	0.3807	1	1	52	129	15235	ENSGALG00000032247
GO:0010466	negative regulation of peptidase activity	biological_process	0.38107	1	1	52	132	15235	ENSGALG00000010657
GO:0044711	single-organism biosynthetic process	biological_process	0.3814	1	4	52	920	15235	ENSGALG00000010873,ENSGALG00000009032,ENSGALG00000009988,ENSGALG00000032247
GO:0044801	single-organism membrane fusion	biological_process	0.38186	1	1	52	137	15235	ENSGALG00000009957
GO:0090257	regulation of muscle system process	biological_process	0.38247	1	1	52	127	15235	ENSGALG00000032247
GO:0007600	sensory perception	biological_process	0.38309	1	2	52	399	15235	ENSGALG00000010858,ENSGALG00000039029
GO:0045732	positive regulation of protein catabolic process	biological_process	0.38378	1	1	52	137	15235	ENSGALG00000014977
GO:0071375	cellular response to peptide hormone stimulus	biological_process	0.38418	1	1	52	133	15235	ENSGALG00000037904
GO:1901214	regulation of neuron death	biological_process	0.38541	1	1	52	139	15235	ENSGALG00000014977
GO:0031032	actomyosin structure organization	biological_process	0.38569	1	1	52	129	15235	ENSGALG00000038813
GO:0015291	secondary active transmembrane transporter activity	molecular_function	0.3876	1	1	52	141	15235	ENSGALG00000004355
GO:0031330	negative regulation of cellular catabolic process	biological_process	0.3889	1	1	52	129	15235	ENSGALG00000041459
GO:0007160	cell-matrix adhesion	biological_process	0.38947	1	1	52	128	15235	ENSGALG00000014977
GO:0070507	regulation of microtubule cytoskeleton organization	biological_process	0.3896	1	1	52	129	15235	ENSGALG00000014977
GO:0021953	central nervous system neuron differentiation	biological_process	0.39016	1	1	52	135	15235	ENSGALG00000028561
GO:0030234	enzyme regulator activity	molecular_function	0.39047	1	3	52	636	15235	ENSGALG00000009971,ENSGALG00000010657,ENSGALG00000009032
GO:0034599	cellular response to oxidative stress	biological_process	0.39075	1	1	52	137	15235	ENSGALG00000028561
GO:0071804	cellular potassium ion transport	biological_process	0.39184	1	1	52	146	15235	ENSGALG00000032247
GO:0071805	potassium ion transmembrane transport	biological_process	0.39184	1	1	52	146	15235	ENSGALG00000032247
GO:0003015	heart process	biological_process	0.39265	1	1	52	135	15235	ENSGALG00000032247
GO:0005488	binding	molecular_function	0.39283	1	31	52	8397	15235	ENSGALG00000014981,ENSGALG00000004442,ENSGALG00000039219,ENSGALG00000004431,ENSGALG00000004553,ENSGALG00000009957,ENSGALG00000041459,ENSGALG00000009676,ENSGALG00000014977,ENSGALG00000004446,ENSGALG00000004332,ENSGALG00000010891,ENSGALG00000004325,ENSGALG00000009846,ENSGALG00000027835,ENSGALG00000032247,ENSGALG00000009032,ENSGALG00000035605,ENSGALG00000009677,ENSGALG00000004319,ENSGALG00000004372,…
GO:0048738	cardiac muscle tissue development	biological_process	0.39291	1	1	52	132	15235	ENSGALG00000010858
GO:0021915	neural tube development	biological_process	0.39295	1	1	52	128	15235	ENSGALG00000010858
GO:0007611	learning or memory	biological_process	0.39376	1	1	52	133	15235	ENSGALG00000037904
GO:0015833	peptide transport	biological_process	0.39425	1	1	52	144	15235	ENSGALG00000004355
GO:0007606	sensory perception of chemical stimulus	biological_process	0.39454	1	1	52	164	15235	ENSGALG00000039029
GO:0030016	myofibril	cellular_component	0.39613	1	1	52	121	15235	ENSGALG00000038813
GO:0014031	mesenchymal cell development	biological_process	0.39931	1	1	52	146	15235	ENSGALG00000014977
GO:0044265	cellular macromolecule catabolic process	biological_process	0.39935	1	3	52	633	15235	ENSGALG00000009971,ENSGALG00000009608,ENSGALG00000014977
GO:0009205	purine ribonucleoside triphosphate metabolic process	biological_process	0.39981	1	1	52	154	15235	ENSGALG00000041459
GO:0043229	intracellular organelle	cellular_component	0.40012	1	28	52	7639	15235	ENSGALG00000004372,ENSGALG00000009677,ENSGALG00000009032,ENSGALG00000004410,ENSGALG00000027835,ENSGALG00000009971,ENSGALG00000004355,ENSGALG00000009602,ENSGALG00000009839,ENSGALG00000009988,ENSGALG00000010858,ENSGALG00000026019,ENSGALG00000010873,ENSGALG00000028561,ENSGALG00000033807,ENSGALG00000014997,ENSGALG00000004553,ENSGALG00000009841,ENSGALG00000004431,ENSGALG00000009027,ENSGALG00000014981,…
GO:0031253	cell projection membrane	cellular_component	0.40172	1	1	52	130	15235	ENSGALG00000010858
GO:0008237	metallopeptidase activity	molecular_function	0.40189	1	1	52	144	15235	ENSGALG00000039219
GO:0071103	DNA conformation change	biological_process	0.40209	1	1	52	146	15235	ENSGALG00000009032
GO:0061136	regulation of proteasomal protein catabolic process	biological_process	0.40265	1	1	52	143	15235	ENSGALG00000014977
GO:0005813	centrosome	cellular_component	0.40338	1	2	52	366	15235	ENSGALG00000009846,ENSGALG00000014977
GO:0015980	energy derivation by oxidation of organic compounds	biological_process	0.40399	1	1	52	155	15235	ENSGALG00000014977
GO:0016747	transferase activity, transferring acyl groups other than amino-acyl groups	molecular_function	0.40489	1	1	52	148	15235	ENSGALG00000009988
GO:0009144	purine nucleoside triphosphate metabolic process	biological_process	0.40707	1	1	52	158	15235	ENSGALG00000041459
GO:1901605	alpha-amino acid metabolic process	biological_process	0.40717	1	1	52	155	15235	ENSGALG00000004325
GO:0009167	purine ribonucleoside monophosphate metabolic process	biological_process	0.40734	1	1	52	159	15235	ENSGALG00000041459
GO:0044282	small molecule catabolic process	biological_process	0.40737	1	1	52	154	15235	ENSGALG00000033807
GO:0043292	contractile fiber	cellular_component	0.40817	1	1	52	127	15235	ENSGALG00000038813
GO:0048864	stem cell development	biological_process	0.40918	1	1	52	150	15235	ENSGALG00000014977
GO:0007169	transmembrane receptor protein tyrosine kinase signaling pathway	biological_process	0.41033	1	2	52	388	15235	ENSGALG00000004553,ENSGALG00000037904
GO:0061061	muscle structure development	biological_process	0.41112	1	2	52	382	15235	ENSGALG00000038813,ENSGALG00000010858
GO:0009126	purine nucleoside monophosphate metabolic process	biological_process	0.41114	1	1	52	161	15235	ENSGALG00000041459
GO:0030030	cell projection organization	biological_process	0.41118	1	4	52	856	15235	ENSGALG00000009846,ENSGALG00000028561,ENSGALG00000014977,ENSGALG00000010053
GO:0009199	ribonucleoside triphosphate metabolic process	biological_process	0.41136	1	1	52	160	15235	ENSGALG00000041459
GO:0004721	phosphoprotein phosphatase activity	molecular_function	0.41191	1	1	52	148	15235	ENSGALG00000010053
GO:0030258	lipid modification	biological_process	0.41213	1	1	52	147	15235	ENSGALG00000033807
GO:0033554	cellular response to stress	biological_process	0.41249	1	5	52	1158	15235	ENSGALG00000009032,ENSGALG00000010053,ENSGALG00000028561,ENSGALG00000014977,ENSGALG00000041459
GO:0050906	detection of stimulus involved in sensory perception	biological_process	0.41253	1	1	52	172	15235	ENSGALG00000039029
GO:2000026	regulation of multicellular organismal development	biological_process	0.41255	1	5	52	1154	15235	ENSGALG00000009971,ENSGALG00000038813,ENSGALG00000010858,ENSGALG00000010053,ENSGALG00000009957
GO:0000226	microtubule cytoskeleton organization	biological_process	0.41437	1	2	52	353	15235	ENSGALG00000014977,ENSGALG00000009971
GO:0030336	negative regulation of cell migration	biological_process	0.41463	1	1	52	148	15235	ENSGALG00000009957
GO:0009615	response to virus	biological_process	0.41535	1	1	52	149	15235	ENSGALG00000041459
GO:0072509	divalent inorganic cation transmembrane transporter activity	molecular_function	0.41563	1	1	52	130	15235	ENSGALG00000004355
GO:0043623	cellular protein complex assembly	biological_process	0.41591	1	2	52	382	15235	ENSGALG00000014981,ENSGALG00000004431
GO:0048762	mesenchymal cell differentiation	biological_process	0.41701	1	1	52	155	15235	ENSGALG00000014977
GO:0071705	nitrogen compound transport	biological_process	0.41719	1	2	52	411	15235	ENSGALG00000010858,ENSGALG00000004355
GO:0006813	potassium ion transport	biological_process	0.41913	1	1	52	159	15235	ENSGALG00000032247
GO:0032886	regulation of microtubule-based process	biological_process	0.41935	1	1	52	143	15235	ENSGALG00000014977
GO:0061025	membrane fusion	biological_process	0.41993	1	1	52	156	15235	ENSGALG00000009957
GO:0051239	regulation of multicellular organismal process	biological_process	0.42067	1	7	52	1701	15235	ENSGALG00000010053,ENSGALG00000010858,ENSGALG00000032247,ENSGALG00000038813,ENSGALG00000009957,ENSGALG00000004553,ENSGALG00000009971
GO:0033157	regulation of intracellular protein transport	biological_process	0.42257	1	1	52	149	15235	ENSGALG00000014977
GO:0048585	negative regulation of response to stimulus	biological_process	0.42259	1	4	52	920	15235	ENSGALG00000041459,ENSGALG00000014977,ENSGALG00000028561,ENSGALG00000010858
GO:0000166	nucleotide binding	molecular_function	0.42322	1	7	52	1677	15235	ENSGALG00000009602,ENSGALG00000014977,ENSGALG00000009957,ENSGALG00000009032,ENSGALG00000032247,ENSGALG00000004431,ENSGALG00000010891
GO:1901265	nucleoside phosphate binding	molecular_function	0.42322	1	7	52	1677	15235	ENSGALG00000004431,ENSGALG00000032247,ENSGALG00000010891,ENSGALG00000009032,ENSGALG00000009957,ENSGALG00000014977,ENSGALG00000009602
GO:0006898	receptor-mediated endocytosis	biological_process	0.4238	1	1	52	154	15235	ENSGALG00000010858
GO:0003777	microtubule motor activity	molecular_function	0.4239	1	1	52	118	15235	ENSGALG00000009602
GO:0098813	nuclear chromosome segregation	biological_process	0.42394	1	1	52	156	15235	ENSGALG00000009971
GO:0008168	methyltransferase activity	molecular_function	0.42452	1	1	52	155	15235	ENSGALG00000009676
GO:0009161	ribonucleoside monophosphate metabolic process	biological_process	0.42606	1	1	52	169	15235	ENSGALG00000041459
GO:2000146	negative regulation of cell motility	biological_process	0.42806	1	1	52	155	15235	ENSGALG00000009957
GO:0006790	sulfur compound metabolic process	biological_process	0.42869	1	1	52	166	15235	ENSGALG00000009988
GO:0009607	response to biotic stimulus	biological_process	0.42905	1	2	52	418	15235	ENSGALG00000014977,ENSGALG00000041459
GO:1901653	cellular response to peptide	biological_process	0.42917	1	1	52	151	15235	ENSGALG00000037904
GO:0034976	response to endoplasmic reticulum stress	biological_process	0.43025	1	1	52	160	15235	ENSGALG00000014977
GO:0021700	developmental maturation	biological_process	0.43088	1	1	52	154	15235	ENSGALG00000009971
GO:0050808	synapse organization	biological_process	0.43131	1	1	52	148	15235	ENSGALG00000009971
GO:0043434	response to peptide hormone	biological_process	0.43349	1	1	52	156	15235	ENSGALG00000037904
GO:0048666	neuron development	biological_process	0.4336	1	3	52	646	15235	ENSGALG00000010053,ENSGALG00000014977,ENSGALG00000028561
GO:0022890	inorganic cation transmembrane transporter activity	molecular_function	0.43553	1	2	52	413	15235	ENSGALG00000032247,ENSGALG00000004355
GO:0008289	lipid binding	molecular_function	0.43589	1	2	52	411	15235	ENSGALG00000009846,ENSGALG00000032247
GO:0016485	protein processing	biological_process	0.43647	1	1	52	162	15235	ENSGALG00000033807
GO:1903829	positive regulation of cellular protein localization	biological_process	0.43658	1	1	52	152	15235	ENSGALG00000014977
GO:0070925	organelle assembly	biological_process	0.43662	1	2	52	388	15235	ENSGALG00000038813,ENSGALG00000009971
GO:1903050	regulation of proteolysis involved in cellular protein catabolic process	biological_process	0.43668	1	1	52	160	15235	ENSGALG00000014977
GO:0050890	cognition	biological_process	0.43669	1	1	52	152	15235	ENSGALG00000037904
GO:0090092	regulation of transmembrane receptor protein serine/threonine kinase signaling pathway	biological_process	0.43698	1	1	52	163	15235	ENSGALG00000010858
GO:0009141	nucleoside triphosphate metabolic process	biological_process	0.43762	1	1	52	174	15235	ENSGALG00000041459
GO:0006310	DNA recombination	biological_process	0.43825	1	1	52	155	15235	ENSGALG00000009032
GO:0044424	intracellular part	cellular_component	0.43872	1	32	52	8896	15235	ENSGALG00000009846,ENSGALG00000009045,ENSGALG00000041459,ENSGALG00000014997,ENSGALG00000009027,ENSGALG00000020737,ENSGALG00000028561,ENSGALG00000010873,ENSGALG00000033807,ENSGALG00000009988,ENSGALG00000009839,ENSGALG00000027835,ENSGALG00000004325,ENSGALG00000014977,ENSGALG00000038813,ENSGALG00000009993,ENSGALG00000004553,ENSGALG00000009841,ENSGALG00000004442,ENSGALG00000014981,ENSGALG00000004431,…
GO:0046879	hormone secretion	biological_process	0.43897	1	1	52	168	15235	ENSGALG00000004355
GO:0045202	synapse	cellular_component	0.4393	1	2	52	405	15235	ENSGALG00000026019,ENSGALG00000032247
GO:0034220	ion transmembrane transport	biological_process	0.43969	1	3	52	683	15235	ENSGALG00000032247,ENSGALG00000004355,ENSGALG00000004372
GO:0048511	rhythmic process	biological_process	0.43973	1	1	52	156	15235	ENSGALG00000004553
GO:0043025	neuronal cell body	cellular_component	0.44056	1	1	52	159	15235	ENSGALG00000010053
GO:0070997	neuron death	biological_process	0.44186	1	1	52	166	15235	ENSGALG00000014977
GO:0048699	generation of neurons	biological_process	0.44222	1	4	52	916	15235	ENSGALG00000028561,ENSGALG00000014977,ENSGALG00000010858,ENSGALG00000010053
GO:0016741	transferase activity, transferring one-carbon groups	molecular_function	0.44457	1	1	52	165	15235	ENSGALG00000009676
GO:1901565	organonitrogen compound catabolic process	biological_process	0.44625	1	1	52	174	15235	ENSGALG00000004553
GO:0003774	motor activity	molecular_function	0.44653	1	1	52	129	15235	ENSGALG00000009602
GO:0051129	negative regulation of cellular component organization	biological_process	0.44659	1	2	52	419	15235	ENSGALG00000009032,ENSGALG00000014977
GO:0004930	G-protein coupled receptor activity	molecular_function	0.44729	1	2	52	477	15235	ENSGALG00000004446,ENSGALG00000039029
GO:0043226	organelle	cellular_component	0.44917	1	28	52	7767	15235	ENSGALG00000004325,ENSGALG00000009846,ENSGALG00000009045,ENSGALG00000041459,ENSGALG00000014977,ENSGALG00000009993,ENSGALG00000038813,ENSGALG00000009841,ENSGALG00000014997,ENSGALG00000004553,ENSGALG00000014981,ENSGALG00000009027,ENSGALG00000004431,ENSGALG00000009602,ENSGALG00000004355,ENSGALG00000009971,ENSGALG00000033807,ENSGALG00000028561,ENSGALG00000010873,ENSGALG00000010858,ENSGALG00000026019,…
GO:0009914	hormone transport	biological_process	0.4492	1	1	52	174	15235	ENSGALG00000004355
GO:0051271	negative regulation of cellular component movement	biological_process	0.44932	1	1	52	166	15235	ENSGALG00000009957
GO:1903532	positive regulation of secretion by cell	biological_process	0.45142	1	1	52	171	15235	ENSGALG00000004355
GO:0061630	ubiquitin protein ligase activity	molecular_function	0.4528	1	1	52	166	15235	ENSGALG00000009608
GO:0031396	regulation of protein ubiquitination	biological_process	0.45372	1	1	52	169	15235	ENSGALG00000009971
GO:0009123	nucleoside monophosphate metabolic process	biological_process	0.45699	1	1	52	186	15235	ENSGALG00000041459
GO:0072358	cardiovascular system development	biological_process	0.457	1	3	52	670	15235	ENSGALG00000004553,ENSGALG00000010858,ENSGALG00000009957
GO:0072359	circulatory system development	biological_process	0.457	1	3	52	670	15235	ENSGALG00000004553,ENSGALG00000009957,ENSGALG00000010858
GO:0045765	regulation of angiogenesis	biological_process	0.45718	1	1	52	170	15235	ENSGALG00000009957
GO:0046777	protein autophosphorylation	biological_process	0.45887	1	1	52	160	15235	ENSGALG00000014977
GO:0048193	Golgi vesicle transport	biological_process	0.45981	1	1	52	165	15235	ENSGALG00000004431
GO:0040013	negative regulation of locomotion	biological_process	0.46059	1	1	52	172	15235	ENSGALG00000009957
GO:0061659	ubiquitin-like protein ligase activity	molecular_function	0.46074	1	1	52	170	15235	ENSGALG00000009608
GO:0009895	negative regulation of catabolic process	biological_process	0.46249	1	1	52	165	15235	ENSGALG00000041459
GO:0051146	striated muscle cell differentiation	biological_process	0.46263	1	1	52	167	15235	ENSGALG00000038813
GO:0035091	phosphatidylinositol binding	molecular_function	0.46369	1	1	52	167	15235	ENSGALG00000009846
GO:0042254	ribosome biogenesis	biological_process	0.46388	1	1	52	185	15235	ENSGALG00000009045
GO:0016746	transferase activity, transferring acyl groups	molecular_function	0.46455	1	1	52	179	15235	ENSGALG00000009988
GO:0030162	regulation of proteolysis	biological_process	0.46492	1	2	52	438	15235	ENSGALG00000010657,ENSGALG00000014977
GO:0051649	establishment of localization in cell	biological_process	0.4659	1	6	52	1520	15235	ENSGALG00000004431,ENSGALG00000014977,ENSGALG00000009846,ENSGALG00000004372,ENSGALG00000004355,ENSGALG00000039029
GO:0070011	peptidase activity, acting on L-amino acid peptides	molecular_function	0.46611	1	2	52	451	15235	ENSGALG00000033807,ENSGALG00000039219
GO:0051047	positive regulation of secretion	biological_process	0.46611	1	1	52	179	15235	ENSGALG00000004355
GO:0048705	skeletal system morphogenesis	biological_process	0.46628	1	1	52	181	15235	ENSGALG00000004553
GO:0043005	neuron projection	cellular_component	0.4682	1	2	52	428	15235	ENSGALG00000010858,ENSGALG00000010053
GO:0097193	intrinsic apoptotic signaling pathway	biological_process	0.4686	1	1	52	180	15235	ENSGALG00000041459
GO:0030425	dendrite	cellular_component	0.47087	1	1	52	169	15235	ENSGALG00000010858
GO:0098590	plasma membrane region	cellular_component	0.47215	1	2	52	415	15235	ENSGALG00000032247,ENSGALG00000010858
GO:0051604	protein maturation	biological_process	0.47253	1	1	52	181	15235	ENSGALG00000033807
GO:0034655	nucleobase-containing compound catabolic process	biological_process	0.47423	1	1	52	182	15235	ENSGALG00000041459
GO:1901342	regulation of vasculature development	biological_process	0.47458	1	1	52	180	15235	ENSGALG00000009957
GO:0042063	gliogenesis	biological_process	0.47503	1	1	52	162	15235	ENSGALG00000010858
GO:0032989	cellular component morphogenesis	biological_process	0.4753	1	4	52	940	15235	ENSGALG00000009846,ENSGALG00000028561,ENSGALG00000014977,ENSGALG00000038813
GO:1903362	regulation of cellular protein catabolic process	biological_process	0.47576	1	1	52	180	15235	ENSGALG00000014977
GO:0006486	protein glycosylation	biological_process	0.47918	1	1	52	192	15235	ENSGALG00000009027
GO:0043413	macromolecule glycosylation	biological_process	0.47918	1	1	52	192	15235	ENSGALG00000009027
GO:0006936	muscle contraction	biological_process	0.47935	1	1	52	173	15235	ENSGALG00000032247
GO:0080135	regulation of cellular response to stress	biological_process	0.48056	1	2	52	437	15235	ENSGALG00000028561,ENSGALG00000010053
GO:0050793	regulation of developmental process	biological_process	0.48112	1	6	52	1520	15235	ENSGALG00000038813,ENSGALG00000010858,ENSGALG00000010053,ENSGALG00000009957,ENSGALG00000004553,ENSGALG00000009971
GO:0098542	defense response to other organism	biological_process	0.48172	1	1	52	193	15235	ENSGALG00000041459
GO:0090287	regulation of cellular response to growth factor stimulus	biological_process	0.48354	1	1	52	185	15235	ENSGALG00000010858
GO:0007067	mitotic nuclear division	biological_process	0.48504	1	1	52	183	15235	ENSGALG00000009971
GO:0098794	postsynapse	cellular_component	0.4852	1	1	52	179	15235	ENSGALG00000032247
GO:0045862	positive regulation of proteolysis	biological_process	0.4859	1	1	52	190	15235	ENSGALG00000014977
GO:0008233	peptidase activity	molecular_function	0.48641	1	2	52	469	15235	ENSGALG00000039219,ENSGALG00000033807
GO:0060485	mesenchyme development	biological_process	0.48711	1	1	52	191	15235	ENSGALG00000014977
GO:0003008	system process	biological_process	0.48712	1	4	52	1019	15235	ENSGALG00000037904,ENSGALG00000039029,ENSGALG00000032247,ENSGALG00000010858
GO:0043086	negative regulation of catalytic activity	biological_process	0.48805	1	2	52	457	15235	ENSGALG00000009032,ENSGALG00000010657
GO:0010927	cellular component assembly involved in morphogenesis	biological_process	0.48825	1	1	52	154	15235	ENSGALG00000038813
GO:1901566	organonitrogen compound biosynthetic process	biological_process	0.48893	1	3	52	794	15235	ENSGALG00000027835,ENSGALG00000009988,ENSGALG00000037904
GO:0005622	intracellular	cellular_component	0.4892	1	33	52	9309	15235	ENSGALG00000037904,ENSGALG00000033807,ENSGALG00000028561,ENSGALG00000010873,ENSGALG00000009839,ENSGALG00000009988,ENSGALG00000027835,ENSGALG00000009846,ENSGALG00000009045,ENSGALG00000041459,ENSGALG00000014997,ENSGALG00000020737,ENSGALG00000009027,ENSGALG00000009602,ENSGALG00000009971,ENSGALG00000004355,ENSGALG00000026019,ENSGALG00000010858,ENSGALG00000009608,ENSGALG00000004465,ENSGALG00000009677,…
GO:0070085	glycosylation	biological_process	0.48949	1	1	52	198	15235	ENSGALG00000009027
GO:0022411	cellular component disassembly	biological_process	0.48956	1	1	52	185	15235	ENSGALG00000041459
GO:1903320	regulation of protein modification by small protein conjugation or removal	biological_process	0.49025	1	1	52	189	15235	ENSGALG00000009971
GO:0009653	anatomical structure morphogenesis	biological_process	0.49051	1	7	52	1772	15235	ENSGALG00000009846,ENSGALG00000004553,ENSGALG00000010858,ENSGALG00000038813,ENSGALG00000009957,ENSGALG00000028561,ENSGALG00000014977
GO:0046128	purine ribonucleoside metabolic process	biological_process	0.49236	1	1	52	205	15235	ENSGALG00000041459
GO:0042221	response to chemical	biological_process	0.49236	1	8	52	2166	15235	ENSGALG00000041459,ENSGALG00000009957,ENSGALG00000028561,ENSGALG00000010858,ENSGALG00000004446,ENSGALG00000037904,ENSGALG00000032247,ENSGALG00000039029
GO:0001822	kidney development	biological_process	0.49271	1	1	52	179	15235	ENSGALG00000004553
GO:0042278	purine nucleoside metabolic process	biological_process	0.49402	1	1	52	206	15235	ENSGALG00000041459
GO:0006417	regulation of translation	biological_process	0.49426	1	1	52	193	15235	ENSGALG00000037904
GO:0051050	positive regulation of transport	biological_process	0.49534	1	2	52	452	15235	ENSGALG00000014977,ENSGALG00000004355
GO:0031331	positive regulation of cellular catabolic process	biological_process	0.49548	1	1	52	193	15235	ENSGALG00000014977
GO:0044297	cell body	cellular_component	0.49733	1	1	52	191	15235	ENSGALG00000010053
GO:0046914	transition metal ion binding	molecular_function	0.49867	1	3	52	741	15235	ENSGALG00000014981,ENSGALG00000004325,ENSGALG00000035605
GO:0003007	heart morphogenesis	biological_process	0.4987	1	1	52	182	15235	ENSGALG00000010858
GO:0042802	identical protein binding	molecular_function	0.4998	1	4	52	1042	15235	ENSGALG00000027835,ENSGALG00000004372,ENSGALG00000004325,ENSGALG00000004355
GO:0005815	microtubule organizing center	cellular_component	0.50132	1	2	52	445	15235	ENSGALG00000014977,ENSGALG00000009846
GO:0008284	positive regulation of cell proliferation	biological_process	0.50632	1	2	52	478	15235	ENSGALG00000014981,ENSGALG00000010858
GO:0010035	response to inorganic substance	biological_process	0.50697	1	1	52	193	15235	ENSGALG00000028561
GO:0022008	neurogenesis	biological_process	0.50704	1	4	52	984	15235	ENSGALG00000010053,ENSGALG00000010858,ENSGALG00000028561,ENSGALG00000014977
GO:0006260	DNA replication	biological_process	0.50829	1	1	52	191	15235	ENSGALG00000009032
GO:0050767	regulation of neurogenesis	biological_process	0.51028	1	2	52	448	15235	ENSGALG00000010858,ENSGALG00000010053
GO:0051348	negative regulation of transferase activity	biological_process	0.51078	1	1	52	205	15235	ENSGALG00000009032
GO:0050708	regulation of protein secretion	biological_process	0.5114	1	1	52	203	15235	ENSGALG00000004355
GO:1903649	regulation of cytoplasmic transport	biological_process	0.51173	1	1	52	191	15235	ENSGALG00000014977
GO:0000003	reproduction	biological_process	0.51179	1	2	52	489	15235	ENSGALG00000009971,ENSGALG00000004553
GO:0048037	cofactor binding	molecular_function	0.51257	1	1	52	211	15235	ENSGALG00000004553
GO:0008324	cation transmembrane transporter activity	molecular_function	0.51568	1	2	52	482	15235	ENSGALG00000004355,ENSGALG00000032247
GO:0009057	macromolecule catabolic process	biological_process	0.51591	1	3	52	756	15235	ENSGALG00000009971,ENSGALG00000014977,ENSGALG00000009608
GO:0051302	regulation of cell division	biological_process	0.51655	1	1	52	199	15235	ENSGALG00000009971
GO:0072001	renal system development	biological_process	0.51717	1	1	52	192	15235	ENSGALG00000004553
GO:0048638	regulation of developmental growth	biological_process	0.51769	1	1	52	203	15235	ENSGALG00000004553
GO:0030424	axon	cellular_component	0.51997	1	1	52	193	15235	ENSGALG00000010858
GO:0044270	cellular nitrogen compound catabolic process	biological_process	0.52228	1	1	52	210	15235	ENSGALG00000041459
GO:0009119	ribonucleoside metabolic process	biological_process	0.52263	1	1	52	224	15235	ENSGALG00000041459
GO:0052548	regulation of endopeptidase activity	biological_process	0.52372	1	1	52	206	15235	ENSGALG00000010657
GO:0045785	positive regulation of cell adhesion	biological_process	0.52485	1	1	52	206	15235	ENSGALG00000014977
GO:0044702	single organism reproductive process	biological_process	0.52578	1	2	52	494	15235	ENSGALG00000004553,ENSGALG00000010858
GO:0060070	canonical Wnt signaling pathway	biological_process	0.5259	1	1	52	199	15235	ENSGALG00000014977
GO:1901360	organic cyclic compound metabolic process	biological_process	0.52606	1	13	52	3689	15235	ENSGALG00000041459,ENSGALG00000010873,ENSGALG00000026019,ENSGALG00000010858,ENSGALG00000009993,ENSGALG00000004325,ENSGALG00000009045,ENSGALG00000027835,ENSGALG00000032247,ENSGALG00000009032,ENSGALG00000009841,ENSGALG00000009677,ENSGALG00000004553
GO:0031625	ubiquitin protein ligase binding	molecular_function	0.52635	1	1	52	209	15235	ENSGALG00000014977
GO:0016050	vesicle organization	biological_process	0.52675	1	1	52	204	15235	ENSGALG00000004431
GO:0031589	cell-substrate adhesion	biological_process	0.52684	1	1	52	198	15235	ENSGALG00000014977
GO:0007059	chromosome segregation	biological_process	0.52688	1	1	52	209	15235	ENSGALG00000009971
GO:0033043	regulation of organelle organization	biological_process	0.52772	1	3	52	756	15235	ENSGALG00000014977,ENSGALG00000009032,ENSGALG00000009971
GO:0005764	lysosome	cellular_component	0.52814	1	1	52	210	15235	ENSGALG00000028561
GO:0046700	heterocycle catabolic process	biological_process	0.52854	1	1	52	214	15235	ENSGALG00000041459
GO:0000323	lytic vacuole	cellular_component	0.52979	1	1	52	211	15235	ENSGALG00000028561
GO:0018105	peptidyl-serine phosphorylation	biological_process	0.53024	1	1	52	197	15235	ENSGALG00000014977
GO:0019439	aromatic compound catabolic process	biological_process	0.5305	1	1	52	216	15235	ENSGALG00000041459
GO:0006520	cellular amino acid metabolic process	biological_process	0.53233	1	1	52	225	15235	ENSGALG00000004325
GO:0051606	detection of stimulus	biological_process	0.53273	1	1	52	234	15235	ENSGALG00000039029
GO:0045861	negative regulation of proteolysis	biological_process	0.53492	1	1	52	208	15235	ENSGALG00000010657
GO:0034248	regulation of cellular amide metabolic process	biological_process	0.53569	1	1	52	216	15235	ENSGALG00000037904
GO:0051641	cellular localization	biological_process	0.53669	1	7	52	1897	15235	ENSGALG00000004431,ENSGALG00000028561,ENSGALG00000014977,ENSGALG00000004372,ENSGALG00000009846,ENSGALG00000039029,ENSGALG00000004355
GO:0031323	regulation of cellular metabolic process	biological_process	0.53962	1	13	52	3673	15235	ENSGALG00000010657,ENSGALG00000037904,ENSGALG00000009971,ENSGALG00000009993,ENSGALG00000026019,ENSGALG00000010858,ENSGALG00000028561,ENSGALG00000014977,ENSGALG00000041459,ENSGALG00000033807,ENSGALG00000009032,ENSGALG00000032247,ENSGALG00000027835
GO:0009267	cellular response to starvation	biological_process	0.53997	1	1	52	208	15235	ENSGALG00000028561
GO:0006886	intracellular protein transport	biological_process	0.54077	1	2	52	510	15235	ENSGALG00000014977,ENSGALG00000004431
GO:0009116	nucleoside metabolic process	biological_process	0.54106	1	1	52	236	15235	ENSGALG00000041459
GO:0033044	regulation of chromosome organization	biological_process	0.54194	1	1	52	204	15235	ENSGALG00000009032
GO:0043235	receptor complex	cellular_component	0.54213	1	1	52	209	15235	ENSGALG00000010858
GO:0006974	cellular response to DNA damage stimulus	biological_process	0.54295	1	2	52	488	15235	ENSGALG00000041459,ENSGALG00000009032
GO:0052547	regulation of peptidase activity	biological_process	0.5453	1	1	52	218	15235	ENSGALG00000010657
GO:0044463	cell projection part	cellular_component	0.54553	1	2	52	465	15235	ENSGALG00000010858,ENSGALG00000009846
GO:0048646	anatomical structure formation involved in morphogenesis	biological_process	0.5462	1	3	52	752	15235	ENSGALG00000009957,ENSGALG00000038813,ENSGALG00000010858
GO:0016607	nuclear speck	cellular_component	0.54623	1	1	52	217	15235	ENSGALG00000009839
GO:0006979	response to oxidative stress	biological_process	0.54693	1	1	52	223	15235	ENSGALG00000028561
GO:0006913	nucleocytoplasmic transport	biological_process	0.54693	1	1	52	215	15235	ENSGALG00000014977
GO:0051169	nuclear transport	biological_process	0.54693	1	1	52	215	15235	ENSGALG00000014977
GO:0034470	ncRNA processing	biological_process	0.54694	1	1	52	231	15235	ENSGALG00000009045
GO:0005794	Golgi apparatus	cellular_component	0.54709	1	3	52	787	15235	ENSGALG00000004431,ENSGALG00000010858,ENSGALG00000009027
GO:0044389	ubiquitin-like protein ligase binding	molecular_function	0.54776	1	1	52	221	15235	ENSGALG00000014977
GO:0007399	nervous system development	biological_process	0.55025	1	5	52	1311	15235	ENSGALG00000010053,ENSGALG00000010858,ENSGALG00000014977,ENSGALG00000028561,ENSGALG00000009971
GO:0018209	peptidyl-serine modification	biological_process	0.5506	1	1	52	210	15235	ENSGALG00000014977
GO:0042594	response to starvation	biological_process	0.55077	1	1	52	215	15235	ENSGALG00000028561
GO:0009101	glycoprotein biosynthetic process	biological_process	0.55128	1	1	52	235	15235	ENSGALG00000009027
GO:0032880	regulation of protein localization	biological_process	0.55358	1	2	52	511	15235	ENSGALG00000004355,ENSGALG00000014977
GO:1901361	organic cyclic compound catabolic process	biological_process	0.55385	1	1	52	231	15235	ENSGALG00000041459
GO:0060271	cilium morphogenesis	biological_process	0.55402	1	1	52	199	15235	ENSGALG00000009846
GO:0003012	muscle system process	biological_process	0.55442	1	1	52	216	15235	ENSGALG00000032247
GO:0016757	transferase activity, transferring glycosyl groups	molecular_function	0.55448	1	1	52	239	15235	ENSGALG00000009027
GO:0050790	regulation of catalytic activity	biological_process	0.55616	1	5	52	1392	15235	ENSGALG00000010657,ENSGALG00000009971,ENSGALG00000009032,ENSGALG00000028561,ENSGALG00000014977
GO:1901657	glycosyl compound metabolic process	biological_process	0.55738	1	1	52	246	15235	ENSGALG00000041459
GO:0031669	cellular response to nutrient levels	biological_process	0.55878	1	1	52	218	15235	ENSGALG00000028561
GO:0007283	spermatogenesis	biological_process	0.56016	1	1	52	237	15235	ENSGALG00000004553
GO:0010639	negative regulation of organelle organization	biological_process	0.56115	1	1	52	224	15235	ENSGALG00000009032
GO:0060249	anatomical structure homeostasis	biological_process	0.56149	1	1	52	221	15235	ENSGALG00000009032
GO:0048232	male gamete generation	biological_process	0.56185	1	1	52	238	15235	ENSGALG00000004553
GO:0016021	integral component of membrane	cellular_component	0.56261	1	15	52	4464	15235	ENSGALG00000009988,ENSGALG00000004446,ENSGALG00000010891,ENSGALG00000010858,ENSGALG00000010053,ENSGALG00000015016,ENSGALG00000010873,ENSGALG00000009957,ENSGALG00000034104,ENSGALG00000004355,ENSGALG00000014988,ENSGALG00000032247,ENSGALG00000009027,ENSGALG00000004372,ENSGALG00000039029
GO:0001655	urogenital system development	biological_process	0.56382	1	1	52	221	15235	ENSGALG00000004553
GO:0048863	stem cell differentiation	biological_process	0.56389	1	1	52	232	15235	ENSGALG00000014977
GO:0009896	positive regulation of catabolic process	biological_process	0.56448	1	1	52	231	15235	ENSGALG00000014977
GO:0009150	purine ribonucleotide metabolic process	biological_process	0.56678	1	1	52	247	15235	ENSGALG00000041459
GO:0007178	transmembrane receptor protein serine/threonine kinase signaling pathway	biological_process	0.56698	1	1	52	235	15235	ENSGALG00000010858
GO:0022414	reproductive process	biological_process	0.5676	1	2	52	535	15235	ENSGALG00000004553,ENSGALG00000010858
GO:0032259	methylation	biological_process	0.568	1	1	52	230	15235	ENSGALG00000009676
GO:0098552	side of membrane	cellular_component	0.56829	1	1	52	238	15235	ENSGALG00000010858
GO:0006396	RNA processing	biological_process	0.56955	1	2	52	551	15235	ENSGALG00000009677,ENSGALG00000009045
GO:0008017	microtubule binding	molecular_function	0.5697	1	1	52	207	15235	ENSGALG00000009602
GO:0051052	regulation of DNA metabolic process	biological_process	0.57045	1	1	52	223	15235	ENSGALG00000009032
GO:0044441	ciliary part	cellular_component	0.57072	1	1	52	211	15235	ENSGALG00000009846
GO:1903034	regulation of response to wounding	biological_process	0.57074	1	1	52	239	15235	ENSGALG00000010053
GO:0051346	negative regulation of hydrolase activity	biological_process	0.57233	1	1	52	230	15235	ENSGALG00000010657
GO:0060562	epithelial tube morphogenesis	biological_process	0.57281	1	1	52	225	15235	ENSGALG00000010858
GO:0098589	membrane region	cellular_component	0.57561	1	2	52	506	15235	ENSGALG00000010858,ENSGALG00000032247
GO:0018108	peptidyl-tyrosine phosphorylation	biological_process	0.57696	1	1	52	236	15235	ENSGALG00000009957
GO:0048468	cell development	biological_process	0.57761	1	5	52	1369	15235	ENSGALG00000014977,ENSGALG00000028561,ENSGALG00000038813,ENSGALG00000010858,ENSGALG00000010053
GO:0006163	purine nucleotide metabolic process	biological_process	0.5777	1	1	52	255	15235	ENSGALG00000041459
GO:0023061	signal release	biological_process	0.57924	1	1	52	248	15235	ENSGALG00000004355
GO:0000904	cell morphogenesis involved in differentiation	biological_process	0.57967	1	2	52	519	15235	ENSGALG00000014977,ENSGALG00000028561
GO:0031668	cellular response to extracellular stimulus	biological_process	0.57994	1	1	52	231	15235	ENSGALG00000028561
GO:0031224	intrinsic component of membrane	cellular_component	0.58156	1	15	52	4510	15235	ENSGALG00000034104,ENSGALG00000014988,ENSGALG00000004355,ENSGALG00000010891,ENSGALG00000004446,ENSGALG00000010053,ENSGALG00000010858,ENSGALG00000015016,ENSGALG00000009988,ENSGALG00000009957,ENSGALG00000010873,ENSGALG00000004372,ENSGALG00000039029,ENSGALG00000032247,ENSGALG00000009027
GO:0018212	peptidyl-tyrosine modification	biological_process	0.58182	1	1	52	239	15235	ENSGALG00000009957
GO:0009259	ribonucleotide metabolic process	biological_process	0.5835	1	1	52	259	15235	ENSGALG00000041459
GO:0016477	cell migration	biological_process	0.58411	1	3	52	820	15235	ENSGALG00000004553,ENSGALG00000010053,ENSGALG00000009957
GO:0030182	neuron differentiation	biological_process	0.58639	1	3	52	820	15235	ENSGALG00000010053,ENSGALG00000028561,ENSGALG00000014977
GO:0005829	cytosol	cellular_component	0.58771	1	7	52	2013	15235	ENSGALG00000004465,ENSGALG00000009971,ENSGALG00000041459,ENSGALG00000027835,ENSGALG00000004410,ENSGALG00000038813,ENSGALG00000009839
GO:0050769	positive regulation of neurogenesis	biological_process	0.58784	1	1	52	231	15235	ENSGALG00000010858
GO:0009100	glycoprotein metabolic process	biological_process	0.58888	1	1	52	259	15235	ENSGALG00000009027
GO:0042391	regulation of membrane potential	biological_process	0.59106	1	1	52	235	15235	ENSGALG00000032247
GO:0044427	chromosomal part	cellular_component	0.59129	1	2	52	558	15235	ENSGALG00000009032,ENSGALG00000004410
GO:0006644	phospholipid metabolic process	biological_process	0.59136	1	1	52	252	15235	ENSGALG00000004332
GO:0042692	muscle cell differentiation	biological_process	0.59233	1	1	52	246	15235	ENSGALG00000038813
GO:0005667	transcription factor complex	cellular_component	0.5926	1	1	52	247	15235	ENSGALG00000026019
GO:0019693	ribose phosphate metabolic process	biological_process	0.59275	1	1	52	266	15235	ENSGALG00000041459
GO:0001667	ameboidal-type cell migration	biological_process	0.59296	1	1	52	243	15235	ENSGALG00000004553
GO:0005261	cation channel activity	molecular_function	0.5954	1	1	52	240	15235	ENSGALG00000004355
GO:0023051	regulation of signaling	biological_process	0.59695	1	7	52	2021	15235	ENSGALG00000009971,ENSGALG00000004355,ENSGALG00000037904,ENSGALG00000028561,ENSGALG00000014977,ENSGALG00000041459,ENSGALG00000010858
GO:0008015	blood circulation	biological_process	0.599	1	1	52	252	15235	ENSGALG00000032247
GO:0007018	microtubule-based movement	biological_process	0.5999	1	1	52	210	15235	ENSGALG00000009602
GO:0043254	regulation of protein complex assembly	biological_process	0.60094	1	1	52	251	15235	ENSGALG00000014977
GO:0005911	cell-cell junction	cellular_component	0.60119	1	1	52	251	15235	ENSGALG00000010891
GO:0006807	nitrogen compound metabolic process	biological_process	0.602	1	14	52	4185	15235	ENSGALG00000041459,ENSGALG00000009988,ENSGALG00000010858,ENSGALG00000026019,ENSGALG00000009993,ENSGALG00000009045,ENSGALG00000004325,ENSGALG00000037904,ENSGALG00000027835,ENSGALG00000009032,ENSGALG00000009027,ENSGALG00000004553,ENSGALG00000009677,ENSGALG00000009841
GO:0031974	membrane-enclosed lumen	cellular_component	0.60387	1	9	52	2631	15235	ENSGALG00000014981,ENSGALG00000027835,ENSGALG00000009027,ENSGALG00000009032,ENSGALG00000004372,ENSGALG00000009993,ENSGALG00000009839,ENSGALG00000009971,ENSGALG00000009045
GO:0003013	circulatory system process	biological_process	0.6068	1	1	52	258	15235	ENSGALG00000032247
GO:0044057	regulation of system process	biological_process	0.60696	1	1	52	259	15235	ENSGALG00000032247
GO:0009306	protein secretion	biological_process	0.60842	1	1	52	264	15235	ENSGALG00000004355
GO:0003002	regionalization	biological_process	0.61025	1	1	52	265	15235	ENSGALG00000010858
GO:0071496	cellular response to external stimulus	biological_process	0.6105	1	1	52	252	15235	ENSGALG00000028561
GO:0010646	regulation of cell communication	biological_process	0.61089	1	7	52	2044	15235	ENSGALG00000037904,ENSGALG00000004355,ENSGALG00000009971,ENSGALG00000010858,ENSGALG00000041459,ENSGALG00000028561,ENSGALG00000014977
GO:0044425	membrane part	cellular_component	0.61109	1	17	52	5154	15235	ENSGALG00000014988,ENSGALG00000009957,ENSGALG00000010891,ENSGALG00000004446,ENSGALG00000038813,ENSGALG00000039029,ENSGALG00000004431,ENSGALG00000009027,ENSGALG00000004355,ENSGALG00000034104,ENSGALG00000010873,ENSGALG00000010053,ENSGALG00000015016,ENSGALG00000010858,ENSGALG00000009988,ENSGALG00000004372,ENSGALG00000032247
GO:0035239	tube morphogenesis	biological_process	0.6115	1	1	52	251	15235	ENSGALG00000010858
GO:0015031	protein transport	biological_process	0.6116	1	3	52	893	15235	ENSGALG00000004355,ENSGALG00000004431,ENSGALG00000014977
GO:0098772	molecular function regulator	molecular_function	0.61169	1	3	52	859	15235	ENSGALG00000009032,ENSGALG00000009971,ENSGALG00000010657
GO:0032844	regulation of homeostatic process	biological_process	0.613	1	1	52	248	15235	ENSGALG00000009032
GO:0042127	regulation of cell proliferation	biological_process	0.615	1	3	52	892	15235	ENSGALG00000014981,ENSGALG00000010858,ENSGALG00000038813
GO:0010975	regulation of neuron projection development	biological_process	0.61667	1	1	52	248	15235	ENSGALG00000010053
GO:0043009	chordate embryonic development	biological_process	0.61871	1	1	52	261	15235	ENSGALG00000010858
GO:0044802	single-organism membrane organization	biological_process	0.62188	1	2	52	574	15235	ENSGALG00000009957,ENSGALG00000004431
GO:0015077	monovalent inorganic cation transmembrane transporter activity	molecular_function	0.62287	1	1	52	288	15235	ENSGALG00000032247
GO:0072521	purine-containing compound metabolic process	biological_process	0.62301	1	1	52	289	15235	ENSGALG00000041459
GO:0042176	regulation of protein catabolic process	biological_process	0.62426	1	1	52	271	15235	ENSGALG00000014977
GO:0005773	vacuole	cellular_component	0.62538	1	1	52	274	15235	ENSGALG00000028561
GO:0000280	nuclear division	biological_process	0.62596	1	1	52	274	15235	ENSGALG00000009971
GO:0031667	response to nutrient levels	biological_process	0.62664	1	1	52	267	15235	ENSGALG00000028561
GO:0044708	single-organism behavior	biological_process	0.62718	1	1	52	269	15235	ENSGALG00000037904
GO:0006470	protein dephosphorylation	biological_process	0.62771	1	1	52	272	15235	ENSGALG00000010053
GO:0032386	regulation of intracellular transport	biological_process	0.62787	1	1	52	266	15235	ENSGALG00000014977
GO:0022613	ribonucleoprotein complex biogenesis	biological_process	0.63004	1	1	52	290	15235	ENSGALG00000009045
GO:0007409	axonogenesis	biological_process	0.63064	1	1	52	260	15235	ENSGALG00000028561
GO:0009792	embryo development ending in birth or egg hatching	biological_process	0.63436	1	1	52	274	15235	ENSGALG00000010858
GO:0016055	Wnt signaling pathway	biological_process	0.63537	1	1	52	272	15235	ENSGALG00000014977
GO:0005525	GTP binding	molecular_function	0.63698	1	1	52	308	15235	ENSGALG00000004431
GO:0005543	phospholipid binding	molecular_function	0.6374	1	1	52	268	15235	ENSGALG00000009846
GO:0048870	cell motility	biological_process	0.63784	1	3	52	885	15235	ENSGALG00000004553,ENSGALG00000009957,ENSGALG00000010053
GO:0051674	localization of cell	biological_process	0.63784	1	3	52	885	15235	ENSGALG00000010053,ENSGALG00000009957,ENSGALG00000004553
GO:0051338	regulation of transferase activity	biological_process	0.63999	1	2	52	606	15235	ENSGALG00000009032,ENSGALG00000009971
GO:0005694	chromosome	cellular_component	0.6428	1	2	52	609	15235	ENSGALG00000004410,ENSGALG00000009032
GO:0060284	regulation of cell development	biological_process	0.64345	1	2	52	580	15235	ENSGALG00000010053,ENSGALG00000010858
GO:0048858	cell projection morphogenesis	biological_process	0.64411	1	2	52	563	15235	ENSGALG00000009846,ENSGALG00000028561
GO:0009991	response to extracellular stimulus	biological_process	0.6446	1	1	52	280	15235	ENSGALG00000028561
GO:1903827	regulation of cellular protein localization	biological_process	0.64743	1	1	52	281	15235	ENSGALG00000014977
GO:0043547	positive regulation of GTPase activity	biological_process	0.64857	1	1	52	289	15235	ENSGALG00000014977
GO:0019001	guanyl nucleotide binding	molecular_function	0.64867	1	1	52	318	15235	ENSGALG00000004431
GO:0032561	guanyl ribonucleotide binding	molecular_function	0.64867	1	1	52	318	15235	ENSGALG00000004431
GO:0080090	regulation of primary metabolic process	biological_process	0.6497	1	12	52	3633	15235	ENSGALG00000027835,ENSGALG00000032247,ENSGALG00000009032,ENSGALG00000009971,ENSGALG00000037904,ENSGALG00000010657,ENSGALG00000033807,ENSGALG00000041459,ENSGALG00000014977,ENSGALG00000009993,ENSGALG00000026019,ENSGALG00000010858
GO:0051240	positive regulation of multicellular organismal process	biological_process	0.65004	1	3	52	925	15235	ENSGALG00000009971,ENSGALG00000032247,ENSGALG00000010858
GO:0016310	phosphorylation	biological_process	0.65077	1	5	52	1519	15235	ENSGALG00000041459,ENSGALG00000009957,ENSGALG00000014977,ENSGALG00000009602,ENSGALG00000009841
GO:0000902	cell morphogenesis	biological_process	0.65126	1	3	52	878	15235	ENSGALG00000009846,ENSGALG00000028561,ENSGALG00000014977
GO:0006928	movement of cell or subcellular component	biological_process	0.65241	1	4	52	1166	15235	ENSGALG00000010053,ENSGALG00000009957,ENSGALG00000004553,ENSGALG00000009602
GO:0046982	protein heterodimerization activity	molecular_function	0.65412	1	1	52	314	15235	ENSGALG00000004372
GO:0045184	establishment of protein localization	biological_process	0.65559	1	3	52	949	15235	ENSGALG00000014977,ENSGALG00000004431,ENSGALG00000004355
GO:0032990	cell part morphogenesis	biological_process	0.6563	1	2	52	578	15235	ENSGALG00000009846,ENSGALG00000028561
GO:0031327	negative regulation of cellular biosynthetic process	biological_process	0.6567	1	3	52	946	15235	ENSGALG00000009032,ENSGALG00000032247,ENSGALG00000037904
GO:0019222	regulation of metabolic process	biological_process	0.65724	1	14	52	4237	15235	ENSGALG00000027835,ENSGALG00000009032,ENSGALG00000032247,ENSGALG00000009841,ENSGALG00000014977,ENSGALG00000028561,ENSGALG00000033807,ENSGALG00000041459,ENSGALG00000009993,ENSGALG00000026019,ENSGALG00000010858,ENSGALG00000009971,ENSGALG00000010657,ENSGALG00000037904
GO:0051704	multi-organism process	biological_process	0.65752	1	3	52	961	15235	ENSGALG00000004553,ENSGALG00000037904,ENSGALG00000041459
GO:0001525	angiogenesis	biological_process	0.65765	1	1	52	298	15235	ENSGALG00000009957
GO:0044699	single-organism process	biological_process	0.6577	1	33	52	9696	15235	ENSGALG00000010858,ENSGALG00000009971,ENSGALG00000004355,ENSGALG00000009602,ENSGALG00000004410,ENSGALG00000009032,ENSGALG00000004372,ENSGALG00000014977,ENSGALG00000038813,ENSGALG00000010891,ENSGALG00000004325,ENSGALG00000014981,ENSGALG00000004431,ENSGALG00000039029,ENSGALG00000004553,ENSGALG00000028561,ENSGALG00000010873,ENSGALG00000033807,ENSGALG00000009988,ENSGALG00000010053,ENSGALG00000015016,…
GO:0032403	protein complex binding	molecular_function	0.65908	1	2	52	588	15235	ENSGALG00000009971,ENSGALG00000009602
GO:0015631	tubulin binding	molecular_function	0.65984	1	1	52	270	15235	ENSGALG00000009602
GO:0019637	organophosphate metabolic process	biological_process	0.66007	1	2	52	653	15235	ENSGALG00000041459,ENSGALG00000004332
GO:0042326	negative regulation of phosphorylation	biological_process	0.66012	1	1	52	301	15235	ENSGALG00000041459
GO:0031324	negative regulation of cellular metabolic process	biological_process	0.66174	1	5	52	1553	15235	ENSGALG00000037904,ENSGALG00000010657,ENSGALG00000041459,ENSGALG00000032247,ENSGALG00000009032
GO:0009890	negative regulation of biosynthetic process	biological_process	0.66242	1	3	52	955	15235	ENSGALG00000037904,ENSGALG00000009032,ENSGALG00000032247
GO:0048285	organelle fission	biological_process	0.66286	1	1	52	304	15235	ENSGALG00000009971
GO:0044454	nuclear chromosome part	cellular_component	0.66298	1	1	52	304	15235	ENSGALG00000009032
GO:0051301	cell division	biological_process	0.66592	1	1	52	298	15235	ENSGALG00000009971
GO:0034660	ncRNA metabolic process	biological_process	0.66598	1	1	52	314	15235	ENSGALG00000009045
GO:0007276	gamete generation	biological_process	0.66695	1	1	52	313	15235	ENSGALG00000004553
GO:0006281	DNA repair	biological_process	0.67148	1	1	52	292	15235	ENSGALG00000009032
GO:0065009	regulation of molecular function	biological_process	0.67255	1	6	52	1908	15235	ENSGALG00000010053,ENSGALG00000009032,ENSGALG00000028561,ENSGALG00000014977,ENSGALG00000010657,ENSGALG00000009971
GO:0061024	membrane organization	biological_process	0.67351	1	2	52	629	15235	ENSGALG00000009957,ENSGALG00000004431
GO:0007186	G-protein coupled receptor signaling pathway	biological_process	0.67408	1	2	52	715	15235	ENSGALG00000004446,ENSGALG00000039029
GO:0044089	positive regulation of cellular component biogenesis	biological_process	0.6761	1	1	52	306	15235	ENSGALG00000014977
GO:0051241	negative regulation of multicellular organismal process	biological_process	0.6788	1	2	52	654	15235	ENSGALG00000009957,ENSGALG00000032247
GO:0010720	positive regulation of cell development	biological_process	0.68058	1	1	52	305	15235	ENSGALG00000010858
GO:0006915	apoptotic process	biological_process	0.6819	1	3	52	990	15235	ENSGALG00000014977,ENSGALG00000041459,ENSGALG00000004553
GO:0002252	immune effector process	biological_process	0.68226	1	1	52	319	15235	ENSGALG00000041459
GO:0006468	protein phosphorylation	biological_process	0.68333	1	4	52	1264	15235	ENSGALG00000014977,ENSGALG00000009957,ENSGALG00000009602,ENSGALG00000009841
GO:0097458	neuron part	cellular_component	0.68473	1	2	52	643	15235	ENSGALG00000010858,ENSGALG00000010053
GO:0034622	cellular macromolecular complex assembly	biological_process	0.68489	1	2	52	651	15235	ENSGALG00000004431,ENSGALG00000014981
GO:0048523	negative regulation of cellular process	biological_process	0.6853	1	9	52	2791	15235	ENSGALG00000009032,ENSGALG00000032247,ENSGALG00000010858,ENSGALG00000028561,ENSGALG00000014977,ENSGALG00000009957,ENSGALG00000041459,ENSGALG00000010657,ENSGALG00000037904
GO:0051172	negative regulation of nitrogen compound metabolic process	biological_process	0.686	1	3	52	984	15235	ENSGALG00000041459,ENSGALG00000009032,ENSGALG00000037904
GO:0005576	extracellular region	cellular_component	0.6871	1	3	52	1032	15235	ENSGALG00000039219,ENSGALG00000004332,ENSGALG00000014997
GO:0010942	positive regulation of cell death	biological_process	0.6885	1	1	52	324	15235	ENSGALG00000014977
GO:0044456	synapse part	cellular_component	0.68856	1	1	52	318	15235	ENSGALG00000032247
GO:0034613	cellular protein localization	biological_process	0.6892	1	3	52	962	15235	ENSGALG00000028561,ENSGALG00000014977,ENSGALG00000004431
GO:0009887	organ morphogenesis	biological_process	0.6908	1	2	52	648	15235	ENSGALG00000004553,ENSGALG00000010858
GO:0016020	membrane	cellular_component	0.69097	1	20	52	6216	15235	ENSGALG00000032247,ENSGALG00000004372,ENSGALG00000009988,ENSGALG00000015016,ENSGALG00000010053,ENSGALG00000010858,ENSGALG00000028561,ENSGALG00000010873,ENSGALG00000034104,ENSGALG00000004355,ENSGALG00000004431,ENSGALG00000009027,ENSGALG00000039029,ENSGALG00000014997,ENSGALG00000038813,ENSGALG00000010891,ENSGALG00000004446,ENSGALG00000014977,ENSGALG00000009957,ENSGALG00000014988
GO:0000228	nuclear chromosome	cellular_component	0.69188	1	1	52	327	15235	ENSGALG00000009032
GO:0070727	cellular macromolecule localization	biological_process	0.69306	1	3	52	968	15235	ENSGALG00000004431,ENSGALG00000028561,ENSGALG00000014977
GO:0012501	programmed cell death	biological_process	0.6938	1	3	52	1007	15235	ENSGALG00000014977,ENSGALG00000041459,ENSGALG00000004553
GO:1901135	carbohydrate derivative metabolic process	biological_process	0.6955	1	2	52	710	15235	ENSGALG00000009027,ENSGALG00000041459
GO:0006897	endocytosis	biological_process	0.69598	1	1	52	329	15235	ENSGALG00000010858
GO:0015629	actin cytoskeleton	cellular_component	0.69605	1	1	52	311	15235	ENSGALG00000009602
GO:0098797	plasma membrane protein complex	cellular_component	0.69851	1	1	52	329	15235	ENSGALG00000032247
GO:0003779	actin binding	molecular_function	0.70007	1	1	52	298	15235	ENSGALG00000009602
GO:0051493	regulation of cytoskeleton organization	biological_process	0.70103	1	1	52	326	15235	ENSGALG00000014977
GO:0008092	cytoskeletal protein binding	molecular_function	0.70169	1	2	52	631	15235	ENSGALG00000009602,ENSGALG00000014977
GO:0007389	pattern specification process	biological_process	0.70247	1	1	52	335	15235	ENSGALG00000010858
GO:0044763	single-organism cellular process	biological_process	0.70263	1	29	52	8657	15235	ENSGALG00000039029,ENSGALG00000004553,ENSGALG00000004431,ENSGALG00000039219,ENSGALG00000009027,ENSGALG00000004325,ENSGALG00000009846,ENSGALG00000004332,ENSGALG00000004446,ENSGALG00000010891,ENSGALG00000038813,ENSGALG00000009957,ENSGALG00000041459,ENSGALG00000014977,ENSGALG00000004372,ENSGALG00000032247,ENSGALG00000009032,ENSGALG00000004410,ENSGALG00000037904,ENSGALG00000009602,ENSGALG00000004355,…
GO:0032269	negative regulation of cellular protein metabolic process	biological_process	0.70535	1	2	52	673	15235	ENSGALG00000010657,ENSGALG00000037904
GO:0002009	morphogenesis of an epithelium	biological_process	0.70598	1	1	52	323	15235	ENSGALG00000010858
GO:0009117	nucleotide metabolic process	biological_process	0.70737	1	1	52	364	15235	ENSGALG00000041459
GO:0003723	RNA binding	molecular_function	0.71008	1	2	52	724	15235	ENSGALG00000026019,ENSGALG00000009677
GO:0006753	nucleoside phosphate metabolic process	biological_process	0.71151	1	1	52	368	15235	ENSGALG00000041459
GO:0035556	intracellular signal transduction	biological_process	0.71278	1	5	52	1600	15235	ENSGALG00000004355,ENSGALG00000037904,ENSGALG00000041459,ENSGALG00000028561,ENSGALG00000014977
GO:0048609	multicellular organismal reproductive process	biological_process	0.71445	1	1	52	356	15235	ENSGALG00000004553
GO:0005929	cilium	cellular_component	0.71494	1	1	52	323	15235	ENSGALG00000009846
GO:0045595	regulation of cell differentiation	biological_process	0.71539	1	3	52	1000	15235	ENSGALG00000038813,ENSGALG00000010053,ENSGALG00000010858
GO:0043087	regulation of GTPase activity	biological_process	0.71652	1	1	52	342	15235	ENSGALG00000014977
GO:0048667	cell morphogenesis involved in neuron differentiation	biological_process	0.71695	1	1	52	330	15235	ENSGALG00000028561
GO:1903530	regulation of secretion by cell	biological_process	0.71695	1	1	52	354	15235	ENSGALG00000004355
GO:0042995	cell projection	cellular_component	0.71746	1	3	52	971	15235	ENSGALG00000009846,ENSGALG00000010858,ENSGALG00000010053
GO:0005887	integral component of plasma membrane	cellular_component	0.71858	1	2	52	706	15235	ENSGALG00000004446,ENSGALG00000032247
GO:0001501	skeletal system development	biological_process	0.71962	1	1	52	352	15235	ENSGALG00000004553
GO:0060341	regulation of cellular localization	biological_process	0.72015	1	2	52	695	15235	ENSGALG00000004355,ENSGALG00000014977
GO:0032504	multicellular organism reproduction	biological_process	0.72236	1	1	52	362	15235	ENSGALG00000004553
GO:0004888	transmembrane signaling receptor activity	molecular_function	0.72439	1	2	52	760	15235	ENSGALG00000039029,ENSGALG00000004446
GO:0065007	biological regulation	biological_process	0.72684	1	25	52	7633	15235	ENSGALG00000014981,ENSGALG00000004553,ENSGALG00000039029,ENSGALG00000009841,ENSGALG00000038813,ENSGALG00000009993,ENSGALG00000004446,ENSGALG00000014977,ENSGALG00000009957,ENSGALG00000041459,ENSGALG00000010657,ENSGALG00000009032,ENSGALG00000032247,ENSGALG00000027835,ENSGALG00000004372,ENSGALG00000010053,ENSGALG00000026019,ENSGALG00000010858,ENSGALG00000004345,ENSGALG00000028561,ENSGALG00000010873,…
GO:0009986	cell surface	cellular_component	0.72694	1	1	52	357	15235	ENSGALG00000010858
GO:0015672	monovalent inorganic cation transport	biological_process	0.72985	1	1	52	376	15235	ENSGALG00000032247
GO:0040011	locomotion	biological_process	0.73083	1	3	52	1022	15235	ENSGALG00000009957,ENSGALG00000010053,ENSGALG00000004553
GO:0008134	transcription factor binding	molecular_function	0.73141	1	1	52	358	15235	ENSGALG00000014977
GO:0005216	ion channel activity	molecular_function	0.73231	1	1	52	358	15235	ENSGALG00000004355
GO:0040008	regulation of growth	biological_process	0.73412	1	1	52	367	15235	ENSGALG00000004553
GO:0010638	positive regulation of organelle organization	biological_process	0.73532	1	1	52	362	15235	ENSGALG00000014977
GO:0009892	negative regulation of metabolic process	biological_process	0.73794	1	5	52	1698	15235	ENSGALG00000010657,ENSGALG00000037904,ENSGALG00000041459,ENSGALG00000009032,ENSGALG00000032247
GO:0051276	chromosome organization	biological_process	0.73804	1	2	52	704	15235	ENSGALG00000009971,ENSGALG00000009032
GO:0022838	substrate-specific channel activity	molecular_function	0.73819	1	1	52	365	15235	ENSGALG00000004355
GO:0051248	negative regulation of protein metabolic process	biological_process	0.73862	1	2	52	718	15235	ENSGALG00000037904,ENSGALG00000010657
GO:1902531	regulation of intracellular signal transduction	biological_process	0.73966	1	3	52	1037	15235	ENSGALG00000041459,ENSGALG00000028561,ENSGALG00000014977
GO:0031344	regulation of cell projection organization	biological_process	0.74027	1	1	52	349	15235	ENSGALG00000010053
GO:0008219	cell death	biological_process	0.74107	1	3	52	1083	15235	ENSGALG00000014977,ENSGALG00000041459,ENSGALG00000004553
GO:0016265	death	biological_process	0.74107	1	3	52	1083	15235	ENSGALG00000004553,ENSGALG00000041459,ENSGALG00000014977
GO:0019953	sexual reproduction	biological_process	0.74157	1	1	52	385	15235	ENSGALG00000004553
GO:0031226	intrinsic component of plasma membrane	cellular_component	0.74209	1	2	52	740	15235	ENSGALG00000004446,ENSGALG00000032247
GO:0051046	regulation of secretion	biological_process	0.74257	1	1	52	380	15235	ENSGALG00000004355
GO:0007010	cytoskeleton organization	biological_process	0.74271	1	3	52	1055	15235	ENSGALG00000009971,ENSGALG00000014977,ENSGALG00000038813
GO:0048812	neuron projection morphogenesis	biological_process	0.74286	1	1	52	356	15235	ENSGALG00000028561
GO:0006412	translation	biological_process	0.74505	1	1	52	412	15235	ENSGALG00000037904
GO:0010563	negative regulation of phosphorus metabolic process	biological_process	0.74536	1	1	52	378	15235	ENSGALG00000041459
GO:0045936	negative regulation of phosphate metabolic process	biological_process	0.74536	1	1	52	378	15235	ENSGALG00000041459
GO:0019901	protein kinase binding	molecular_function	0.74669	1	1	52	368	15235	ENSGALG00000014977
GO:0045664	regulation of neuron differentiation	biological_process	0.74739	1	1	52	362	15235	ENSGALG00000010053
GO:0051130	positive regulation of cellular component organization	biological_process	0.74939	1	2	52	725	15235	ENSGALG00000014977,ENSGALG00000009971
GO:0015267	channel activity	molecular_function	0.74973	1	1	52	379	15235	ENSGALG00000004355
GO:0022803	passive transmembrane transporter activity	molecular_function	0.74973	1	1	52	379	15235	ENSGALG00000004355
GO:0051347	positive regulation of transferase activity	biological_process	0.75121	1	1	52	381	15235	ENSGALG00000009971
GO:0051707	response to other organism	biological_process	0.75127	1	1	52	392	15235	ENSGALG00000041459
GO:0034641	cellular nitrogen compound metabolic process	biological_process	0.75149	1	12	52	3973	15235	ENSGALG00000041459,ENSGALG00000026019,ENSGALG00000009993,ENSGALG00000010858,ENSGALG00000009045,ENSGALG00000037904,ENSGALG00000027835,ENSGALG00000009032,ENSGALG00000009027,ENSGALG00000004553,ENSGALG00000009677,ENSGALG00000009841
GO:0055086	nucleobase-containing small molecule metabolic process	biological_process	0.75241	1	1	52	412	15235	ENSGALG00000041459
GO:0043207	response to external biotic stimulus	biological_process	0.75287	1	1	52	394	15235	ENSGALG00000041459
GO:0044877	macromolecular complex binding	molecular_function	0.75354	1	3	52	1033	15235	ENSGALG00000010053,ENSGALG00000009971,ENSGALG00000009602
GO:0043043	peptide biosynthetic process	biological_process	0.75423	1	1	52	422	15235	ENSGALG00000037904
GO:0044451	nucleoplasm part	cellular_component	0.75444	1	2	52	733	15235	ENSGALG00000009839,ENSGALG00000009993
GO:0071363	cellular response to growth factor stimulus	biological_process	0.75623	1	1	52	393	15235	ENSGALG00000010858
GO:0008283	cell proliferation	biological_process	0.7563	1	3	52	1102	15235	ENSGALG00000038813,ENSGALG00000010858,ENSGALG00000014981
GO:0010564	regulation of cell cycle process	biological_process	0.75734	1	1	52	374	15235	ENSGALG00000009971
GO:0044703	multi-organism reproductive process	biological_process	0.75743	1	1	52	403	15235	ENSGALG00000004553
GO:0030155	regulation of cell adhesion	biological_process	0.75782	1	1	52	383	15235	ENSGALG00000014977
GO:0048589	developmental growth	biological_process	0.75812	1	1	52	391	15235	ENSGALG00000004553
GO:0080134	regulation of response to stress	biological_process	0.75864	1	2	52	745	15235	ENSGALG00000028561,ENSGALG00000010053
GO:0051336	regulation of hydrolase activity	biological_process	0.75913	1	2	52	749	15235	ENSGALG00000014977,ENSGALG00000010657
GO:0005856	cytoskeleton	cellular_component	0.75926	1	4	52	1400	15235	ENSGALG00000009846,ENSGALG00000009602,ENSGALG00000038813,ENSGALG00000014977
GO:0048519	negative regulation of biological process	biological_process	0.75941	1	9	52	2979	15235	ENSGALG00000032247,ENSGALG00000009032,ENSGALG00000037904,ENSGALG00000010657,ENSGALG00000009957,ENSGALG00000041459,ENSGALG00000014977,ENSGALG00000028561,ENSGALG00000010858
GO:0008104	protein localization	biological_process	0.76229	1	4	52	1416	15235	ENSGALG00000004355,ENSGALG00000004431,ENSGALG00000028561,ENSGALG00000014977
GO:0007507	heart development	biological_process	0.76523	1	1	52	374	15235	ENSGALG00000010858
GO:1902589	single-organism organelle organization	biological_process	0.76788	1	5	52	1698	15235	ENSGALG00000009032,ENSGALG00000038813,ENSGALG00000004431,ENSGALG00000014977,ENSGALG00000009971
GO:0070848	response to growth factor	biological_process	0.76983	1	1	52	404	15235	ENSGALG00000010858
GO:0048731	system development	biological_process	0.77276	1	8	52	2650	15235	ENSGALG00000004553,ENSGALG00000028561,ENSGALG00000014977,ENSGALG00000009957,ENSGALG00000038813,ENSGALG00000010858,ENSGALG00000010053,ENSGALG00000009971
GO:0015630	microtubule cytoskeleton	cellular_component	0.77379	1	2	52	730	15235	ENSGALG00000009846,ENSGALG00000014977
GO:0009611	response to wounding	biological_process	0.77408	1	1	52	410	15235	ENSGALG00000010053
GO:0044428	nuclear part	cellular_component	0.77441	1	8	52	2706	15235	ENSGALG00000004410,ENSGALG00000027835,ENSGALG00000009027,ENSGALG00000009032,ENSGALG00000009993,ENSGALG00000009839,ENSGALG00000009971,ENSGALG00000009045
GO:1903047	mitotic cell cycle process	biological_process	0.77909	1	1	52	402	15235	ENSGALG00000009971
GO:0031326	regulation of cellular biosynthetic process	biological_process	0.77984	1	7	52	2453	15235	ENSGALG00000026019,ENSGALG00000009993,ENSGALG00000010858,ENSGALG00000032247,ENSGALG00000009032,ENSGALG00000027835,ENSGALG00000037904
GO:0031981	nuclear lumen	cellular_component	0.78068	1	7	52	2410	15235	ENSGALG00000027835,ENSGALG00000009839,ENSGALG00000009032,ENSGALG00000009993,ENSGALG00000009027,ENSGALG00000009971,ENSGALG00000009045
GO:1901137	carbohydrate derivative biosynthetic process	biological_process	0.78179	1	1	52	448	15235	ENSGALG00000009027
GO:0051094	positive regulation of developmental process	biological_process	0.78248	1	2	52	792	15235	ENSGALG00000010858,ENSGALG00000009971
GO:0060255	regulation of macromolecule metabolic process	biological_process	0.7878	1	11	52	3701	15235	ENSGALG00000009993,ENSGALG00000026019,ENSGALG00000010858,ENSGALG00000041459,ENSGALG00000014977,ENSGALG00000037904,ENSGALG00000010657,ENSGALG00000009971,ENSGALG00000009032,ENSGALG00000027835,ENSGALG00000009841
GO:0019900	kinase binding	molecular_function	0.78952	1	1	52	417	15235	ENSGALG00000014977
GO:0009889	regulation of biosynthetic process	biological_process	0.79061	1	7	52	2480	15235	ENSGALG00000009032,ENSGALG00000009993,ENSGALG00000026019,ENSGALG00000010858,ENSGALG00000032247,ENSGALG00000027835,ENSGALG00000037904
GO:0044430	cytoskeletal part	cellular_component	0.79078	1	3	52	1145	15235	ENSGALG00000014977,ENSGALG00000009846,ENSGALG00000009602
GO:0035295	tube development	biological_process	0.79278	1	1	52	425	15235	ENSGALG00000010858
GO:0043604	amide biosynthetic process	biological_process	0.79315	1	1	52	473	15235	ENSGALG00000037904
GO:0007166	cell surface receptor signaling pathway	biological_process	0.79708	1	4	52	1505	15235	ENSGALG00000004553,ENSGALG00000037904,ENSGALG00000014977,ENSGALG00000010858
GO:0048598	embryonic morphogenesis	biological_process	0.80081	1	1	52	435	15235	ENSGALG00000010858
GO:0038023	signaling receptor activity	molecular_function	0.80104	1	2	52	874	15235	ENSGALG00000039029,ENSGALG00000004446
GO:0030036	actin cytoskeleton organization	biological_process	0.80142	1	1	52	429	15235	ENSGALG00000038813
GO:0005515	protein binding	molecular_function	0.80165	1	13	52	4281	15235	ENSGALG00000004355,ENSGALG00000009971,ENSGALG00000009602,ENSGALG00000037904,ENSGALG00000004325,ENSGALG00000014977,ENSGALG00000041459,ENSGALG00000033807,ENSGALG00000010858,ENSGALG00000010053,ENSGALG00000004372,ENSGALG00000027835,ENSGALG00000032247
GO:0016192	vesicle-mediated transport	biological_process	0.80174	1	2	52	825	15235	ENSGALG00000004431,ENSGALG00000010858
GO:0005768	endosome	cellular_component	0.80521	1	1	52	444	15235	ENSGALG00000010858
GO:0048729	tissue morphogenesis	biological_process	0.80603	1	1	52	434	15235	ENSGALG00000010858
GO:0051345	positive regulation of hydrolase activity	biological_process	0.80645	1	1	52	454	15235	ENSGALG00000014977
GO:0032101	regulation of response to external stimulus	biological_process	0.80739	1	1	52	455	15235	ENSGALG00000010053
GO:0016604	nuclear body	cellular_component	0.80831	1	1	52	445	15235	ENSGALG00000009839
GO:0051128	regulation of cellular component organization	biological_process	0.80891	1	4	52	1499	15235	ENSGALG00000009971,ENSGALG00000010053,ENSGALG00000009032,ENSGALG00000014977
GO:0043085	positive regulation of catalytic activity	biological_process	0.81037	1	2	52	847	15235	ENSGALG00000014977,ENSGALG00000009971
GO:0033365	protein localization to organelle	biological_process	0.81344	1	1	52	452	15235	ENSGALG00000028561
GO:0005654	nucleoplasm	cellular_component	0.81347	1	5	52	1853	15235	ENSGALG00000027835,ENSGALG00000009993,ENSGALG00000009027,ENSGALG00000009839,ENSGALG00000009971
GO:0051171	regulation of nitrogen compound metabolic process	biological_process	0.81466	1	7	52	2546	15235	ENSGALG00000041459,ENSGALG00000027835,ENSGALG00000026019,ENSGALG00000010858,ENSGALG00000009993,ENSGALG00000009032,ENSGALG00000037904
GO:0007610	behavior	biological_process	0.8147	1	1	52	464	15235	ENSGALG00000037904
GO:0009888	tissue development	biological_process	0.81518	1	3	52	1186	15235	ENSGALG00000010858,ENSGALG00000038813,ENSGALG00000014977
GO:0043066	negative regulation of apoptotic process	biological_process	0.81542	1	1	52	475	15235	ENSGALG00000014977
GO:0009605	response to external stimulus	biological_process	0.81574	1	3	52	1202	15235	ENSGALG00000028561,ENSGALG00000041459,ENSGALG00000010053
GO:0006518	peptide metabolic process	biological_process	0.81637	1	1	52	504	15235	ENSGALG00000037904
GO:0044249	cellular biosynthetic process	biological_process	0.81738	1	10	52	3555	15235	ENSGALG00000027835,ENSGALG00000032247,ENSGALG00000009027,ENSGALG00000009032,ENSGALG00000010873,ENSGALG00000010858,ENSGALG00000026019,ENSGALG00000009993,ENSGALG00000009988,ENSGALG00000037904
GO:0005886	plasma membrane	cellular_component	0.81853	1	7	52	2505	15235	ENSGALG00000004446,ENSGALG00000032247,ENSGALG00000010858,ENSGALG00000038813,ENSGALG00000009957,ENSGALG00000014977,ENSGALG00000014988
GO:0048869	cellular developmental process	biological_process	0.81952	1	7	52	2468	15235	ENSGALG00000014977,ENSGALG00000028561,ENSGALG00000010053,ENSGALG00000010858,ENSGALG00000038813,ENSGALG00000004553,ENSGALG00000009846
GO:0004871	signal transducer activity	molecular_function	0.81962	1	2	52	907	15235	ENSGALG00000039029,ENSGALG00000004446
GO:0043069	negative regulation of programmed cell death	biological_process	0.82253	1	1	52	485	15235	ENSGALG00000014977
GO:2000113	negative regulation of cellular macromolecule biosynthetic process	biological_process	0.82328	1	2	52	874	15235	ENSGALG00000009032,ENSGALG00000037904
GO:0046483	heterocycle metabolic process	biological_process	0.8254	1	10	52	3570	15235	ENSGALG00000009032,ENSGALG00000027835,ENSGALG00000009841,ENSGALG00000009677,ENSGALG00000010858,ENSGALG00000026019,ENSGALG00000009993,ENSGALG00000041459,ENSGALG00000004325,ENSGALG00000009045
GO:0004872	receptor activity	molecular_function	0.82987	1	2	52	930	15235	ENSGALG00000039029,ENSGALG00000004446
GO:0030334	regulation of cell migration	biological_process	0.83128	1	1	52	477	15235	ENSGALG00000009957
GO:0030054	cell junction	cellular_component	0.83148	1	1	52	469	15235	ENSGALG00000010891
GO:0030529	ribonucleoprotein complex	cellular_component	0.834	1	1	52	538	15235	ENSGALG00000009045
GO:0030097	hemopoiesis	biological_process	0.83452	1	1	52	491	15235	ENSGALG00000004553
GO:1901576	organic substance biosynthetic process	biological_process	0.83601	1	10	52	3621	15235	ENSGALG00000010873,ENSGALG00000009988,ENSGALG00000026019,ENSGALG00000009993,ENSGALG00000010858,ENSGALG00000037904,ENSGALG00000027835,ENSGALG00000009032,ENSGALG00000032247,ENSGALG00000009027
GO:0048513	organ development	biological_process	0.83658	1	5	52	1906	15235	ENSGALG00000014977,ENSGALG00000028561,ENSGALG00000010858,ENSGALG00000038813,ENSGALG00000004553
GO:0032268	regulation of cellular protein metabolic process	biological_process	0.83756	1	4	52	1608	15235	ENSGALG00000009971,ENSGALG00000010657,ENSGALG00000037904,ENSGALG00000014977
GO:0070013	intracellular organelle lumen	cellular_component	0.83817	1	7	52	2596	15235	ENSGALG00000009971,ENSGALG00000009045,ENSGALG00000027835,ENSGALG00000009032,ENSGALG00000009839,ENSGALG00000009027,ENSGALG00000009993
GO:0032270	positive regulation of cellular protein metabolic process	biological_process	0.83832	1	2	52	913	15235	ENSGALG00000014977,ENSGALG00000009971
GO:0019899	enzyme binding	molecular_function	0.83837	1	3	52	1219	15235	ENSGALG00000009971,ENSGALG00000014977,ENSGALG00000033807
GO:0010467	gene expression	biological_process	0.83859	1	9	52	3296	15235	ENSGALG00000010858,ENSGALG00000026019,ENSGALG00000009993,ENSGALG00000033807,ENSGALG00000009045,ENSGALG00000037904,ENSGALG00000027835,ENSGALG00000009677,ENSGALG00000009841
GO:0007275	multicellular organismal development	biological_process	0.83867	1	8	52	2849	15235	ENSGALG00000038813,ENSGALG00000010858,ENSGALG00000010053,ENSGALG00000028561,ENSGALG00000014977,ENSGALG00000009957,ENSGALG00000009971,ENSGALG00000004553
GO:0045934	negative regulation of nucleobase-containing compound metabolic process	biological_process	0.83927	1	2	52	909	15235	ENSGALG00000041459,ENSGALG00000009032
GO:0043233	organelle lumen	cellular_component	0.83935	1	7	52	2599	15235	ENSGALG00000009971,ENSGALG00000009045,ENSGALG00000027835,ENSGALG00000009839,ENSGALG00000009032,ENSGALG00000009993,ENSGALG00000009027
GO:0030029	actin filament-based process	biological_process	0.84021	1	1	52	474	15235	ENSGALG00000038813
GO:0010558	negative regulation of macromolecule biosynthetic process	biological_process	0.84085	1	2	52	913	15235	ENSGALG00000009032,ENSGALG00000037904
GO:0032940	secretion by cell	biological_process	0.84175	1	1	52	515	15235	ENSGALG00000004355
GO:2000112	regulation of cellular macromolecule biosynthetic process	biological_process	0.84197	1	6	52	2309	15235	ENSGALG00000037904,ENSGALG00000027835,ENSGALG00000009032,ENSGALG00000009993,ENSGALG00000026019,ENSGALG00000010858
GO:0044707	single-multicellular organism process	biological_process	0.84328	1	11	52	3824	15235	ENSGALG00000037904,ENSGALG00000009971,ENSGALG00000038813,ENSGALG00000010053,ENSGALG00000010858,ENSGALG00000028561,ENSGALG00000014977,ENSGALG00000009957,ENSGALG00000004553,ENSGALG00000039029,ENSGALG00000032247
GO:2000145	regulation of cell motility	biological_process	0.84346	1	1	52	499	15235	ENSGALG00000009957
GO:0030154	cell differentiation	biological_process	0.84471	1	6	52	2244	15235	ENSGALG00000004553,ENSGALG00000014977,ENSGALG00000028561,ENSGALG00000010858,ENSGALG00000010053,ENSGALG00000038813
GO:0071944	cell periphery	cellular_component	0.84599	1	7	52	2589	15235	ENSGALG00000009957,ENSGALG00000014977,ENSGALG00000004446,ENSGALG00000010858,ENSGALG00000032247,ENSGALG00000038813,ENSGALG00000014988
GO:0060089	molecular transducer activity	molecular_function	0.84606	1	2	52	963	15235	ENSGALG00000004446,ENSGALG00000039029
GO:0050794	regulation of cellular process	biological_process	0.84676	1	21	52	6891	15235	ENSGALG00000014981,ENSGALG00000004553,ENSGALG00000039029,ENSGALG00000014977,ENSGALG00000041459,ENSGALG00000009957,ENSGALG00000038813,ENSGALG00000004446,ENSGALG00000009993,ENSGALG00000010657,ENSGALG00000027835,ENSGALG00000009032,ENSGALG00000032247,ENSGALG00000028561,ENSGALG00000033807,ENSGALG00000010858,ENSGALG00000010053,ENSGALG00000026019,ENSGALG00000004355,ENSGALG00000009971,ENSGALG00000037904
GO:0060548	negative regulation of cell death	biological_process	0.84736	1	1	52	528	15235	ENSGALG00000014977
GO:0048856	anatomical structure development	biological_process	0.84942	1	9	52	3192	15235	ENSGALG00000009846,ENSGALG00000009971,ENSGALG00000038813,ENSGALG00000010053,ENSGALG00000010858,ENSGALG00000014977,ENSGALG00000028561,ENSGALG00000009957,ENSGALG00000004553
GO:0045597	positive regulation of cell differentiation	biological_process	0.85288	1	1	52	526	15235	ENSGALG00000010858
GO:0048534	hematopoietic or lymphoid organ development	biological_process	0.85329	1	1	52	526	15235	ENSGALG00000004553
GO:0009058	biosynthetic process	biological_process	0.85355	1	10	52	3690	15235	ENSGALG00000009032,ENSGALG00000032247,ENSGALG00000009027,ENSGALG00000027835,ENSGALG00000009988,ENSGALG00000026019,ENSGALG00000009993,ENSGALG00000010858,ENSGALG00000010873,ENSGALG00000037904
GO:0006950	response to stress	biological_process	0.85604	1	5	52	1996	15235	ENSGALG00000009032,ENSGALG00000010053,ENSGALG00000014977,ENSGALG00000028561,ENSGALG00000041459
GO:0005634	nucleus	cellular_component	0.85625	1	12	52	4269	15235	ENSGALG00000009677,ENSGALG00000009032,ENSGALG00000009027,ENSGALG00000004410,ENSGALG00000027835,ENSGALG00000009045,ENSGALG00000009971,ENSGALG00000009839,ENSGALG00000038813,ENSGALG00000026019,ENSGALG00000009993,ENSGALG00000014977
GO:0000278	mitotic cell cycle	biological_process	0.85876	1	1	52	521	15235	ENSGALG00000009971
GO:0050789	regulation of biological process	biological_process	0.86156	1	22	52	7265	15235	ENSGALG00000010657,ENSGALG00000038813,ENSGALG00000004446,ENSGALG00000009993,ENSGALG00000014977,ENSGALG00000041459,ENSGALG00000009957,ENSGALG00000004553,ENSGALG00000039029,ENSGALG00000009841,ENSGALG00000014981,ENSGALG00000037904,ENSGALG00000004355,ENSGALG00000009971,ENSGALG00000010858,ENSGALG00000026019,ENSGALG00000010053,ENSGALG00000028561,ENSGALG00000033807,ENSGALG00000009032,ENSGALG00000032247,…
GO:0040007	growth	biological_process	0.86267	1	1	52	546	15235	ENSGALG00000004553
GO:0019219	regulation of nucleobase-containing compound metabolic process	biological_process	0.86321	1	6	52	2377	15235	ENSGALG00000027835,ENSGALG00000041459,ENSGALG00000009032,ENSGALG00000026019,ENSGALG00000010858,ENSGALG00000009993
GO:0010556	regulation of macromolecule biosynthetic process	biological_process	0.86343	1	6	52	2381	15235	ENSGALG00000027835,ENSGALG00000009032,ENSGALG00000010858,ENSGALG00000026019,ENSGALG00000009993,ENSGALG00000037904
GO:0044459	plasma membrane part	cellular_component	0.86372	1	3	52	1312	15235	ENSGALG00000010858,ENSGALG00000004446,ENSGALG00000032247
GO:0040012	regulation of locomotion	biological_process	0.86475	1	1	52	539	15235	ENSGALG00000009957
GO:0051247	positive regulation of protein metabolic process	biological_process	0.86601	1	2	52	974	15235	ENSGALG00000009971,ENSGALG00000014977
GO:0007049	cell cycle	biological_process	0.86779	1	2	52	945	15235	ENSGALG00000009971,ENSGALG00000004410
GO:0009628	response to abiotic stimulus	biological_process	0.86919	1	1	52	548	15235	ENSGALG00000041459
GO:0044087	regulation of cellular component biogenesis	biological_process	0.87142	1	1	52	551	15235	ENSGALG00000014977
GO:0002520	immune system development	biological_process	0.87175	1	1	52	560	15235	ENSGALG00000004553
GO:0005730	nucleolus	cellular_component	0.87355	1	1	52	575	15235	ENSGALG00000009045
GO:0008270	zinc ion binding	molecular_function	0.87428	1	1	52	554	15235	ENSGALG00000035605
GO:0016070	RNA metabolic process	biological_process	0.87496	1	7	52	2776	15235	ENSGALG00000009993,ENSGALG00000026019,ENSGALG00000010858,ENSGALG00000027835,ENSGALG00000009045,ENSGALG00000009677,ENSGALG00000009841
GO:0043228	non-membrane-bounded organelle	cellular_component	0.87562	1	7	52	2734	15235	ENSGALG00000004410,ENSGALG00000014977,ENSGALG00000009032,ENSGALG00000038813,ENSGALG00000009602,ENSGALG00000009846,ENSGALG00000009045
GO:0043232	intracellular non-membrane-bounded organelle	cellular_component	0.87562	1	7	52	2734	15235	ENSGALG00000004410,ENSGALG00000014977,ENSGALG00000038813,ENSGALG00000009032,ENSGALG00000009602,ENSGALG00000009846,ENSGALG00000009045
GO:0006259	DNA metabolic process	biological_process	0.87622	1	1	52	557	15235	ENSGALG00000009032
GO:0051270	regulation of cellular component movement	biological_process	0.87683	1	1	52	556	15235	ENSGALG00000009957
GO:1901363	heterocyclic compound binding	molecular_function	0.87814	1	11	52	4044	15235	ENSGALG00000009032,ENSGALG00000032247,ENSGALG00000004431,ENSGALG00000004553,ENSGALG00000009677,ENSGALG00000014977,ENSGALG00000009676,ENSGALG00000009957,ENSGALG00000026019,ENSGALG00000010891,ENSGALG00000009602
GO:0051093	negative regulation of developmental process	biological_process	0.87817	1	1	52	575	15235	ENSGALG00000009957
GO:0051246	regulation of protein metabolic process	biological_process	0.87838	1	4	52	1731	15235	ENSGALG00000014977,ENSGALG00000009971,ENSGALG00000010657,ENSGALG00000037904
GO:0090304	nucleic acid metabolic process	biological_process	0.87921	1	8	52	3118	15235	ENSGALG00000009032,ENSGALG00000027835,ENSGALG00000009677,ENSGALG00000009841,ENSGALG00000009993,ENSGALG00000010858,ENSGALG00000026019,ENSGALG00000009045
GO:0051049	regulation of transport	biological_process	0.87947	1	2	52	988	15235	ENSGALG00000004355,ENSGALG00000014977
GO:0032501	multicellular organismal process	biological_process	0.88077	1	11	52	3992	15235	ENSGALG00000014977,ENSGALG00000028561,ENSGALG00000009957,ENSGALG00000038813,ENSGALG00000010858,ENSGALG00000010053,ENSGALG00000009971,ENSGALG00000037904,ENSGALG00000032247,ENSGALG00000004553,ENSGALG00000039029
GO:0006139	nucleobase-containing compound metabolic process	biological_process	0.88359	1	9	52	3481	15235	ENSGALG00000009045,ENSGALG00000009993,ENSGALG00000010858,ENSGALG00000026019,ENSGALG00000041459,ENSGALG00000009677,ENSGALG00000009841,ENSGALG00000009032,ENSGALG00000027835
GO:0009790	embryo development	biological_process	0.88424	1	1	52	568	15235	ENSGALG00000010858
GO:0097159	organic cyclic compound binding	molecular_function	0.88802	1	11	52	4090	15235	ENSGALG00000010891,ENSGALG00000026019,ENSGALG00000009957,ENSGALG00000014977,ENSGALG00000009676,ENSGALG00000009602,ENSGALG00000032247,ENSGALG00000004431,ENSGALG00000009032,ENSGALG00000009677,ENSGALG00000004553
GO:0006952	defense response	biological_process	0.89095	1	1	52	634	15235	ENSGALG00000041459
GO:0044093	positive regulation of molecular function	biological_process	0.89127	1	2	52	1033	15235	ENSGALG00000009971,ENSGALG00000014977
GO:1901362	organic cyclic compound biosynthetic process	biological_process	0.89779	1	6	52	2536	15235	ENSGALG00000009032,ENSGALG00000026019,ENSGALG00000032247,ENSGALG00000010858,ENSGALG00000009993,ENSGALG00000027835
GO:0006725	cellular aromatic compound metabolic process	biological_process	0.90303	1	9	52	3581	15235	ENSGALG00000027835,ENSGALG00000009032,ENSGALG00000009841,ENSGALG00000009677,ENSGALG00000041459,ENSGALG00000009993,ENSGALG00000010858,ENSGALG00000026019,ENSGALG00000009045
GO:0009966	regulation of signal transduction	biological_process	0.90379	1	4	52	1821	15235	ENSGALG00000010858,ENSGALG00000014977,ENSGALG00000028561,ENSGALG00000041459
GO:0051726	regulation of cell cycle	biological_process	0.9038	1	1	52	624	15235	ENSGALG00000009971
GO:0034645	cellular macromolecule biosynthetic process	biological_process	0.90822	1	7	52	2939	15235	ENSGALG00000027835,ENSGALG00000026019,ENSGALG00000009027,ENSGALG00000010858,ENSGALG00000009993,ENSGALG00000009032,ENSGALG00000037904
GO:0010468	regulation of gene expression	biological_process	0.90888	1	6	52	2569	15235	ENSGALG00000009993,ENSGALG00000026019,ENSGALG00000010858,ENSGALG00000027835,ENSGALG00000037904,ENSGALG00000009841
GO:0044767	single-organism developmental process	biological_process	0.90888	1	9	52	3462	15235	ENSGALG00000009846,ENSGALG00000009971,ENSGALG00000010858,ENSGALG00000010053,ENSGALG00000038813,ENSGALG00000009957,ENSGALG00000028561,ENSGALG00000014977,ENSGALG00000004553
GO:0051716	cellular response to stimulus	biological_process	0.91233	1	12	52	4514	15235	ENSGALG00000010053,ENSGALG00000004446,ENSGALG00000010858,ENSGALG00000014977,ENSGALG00000028561,ENSGALG00000041459,ENSGALG00000037904,ENSGALG00000004355,ENSGALG00000009032,ENSGALG00000032247,ENSGALG00000039029,ENSGALG00000004553
GO:0006996	organelle organization	biological_process	0.91304	1	6	52	2554	15235	ENSGALG00000038813,ENSGALG00000009032,ENSGALG00000004431,ENSGALG00000014977,ENSGALG00000014981,ENSGALG00000009971
GO:0022603	regulation of anatomical structure morphogenesis	biological_process	0.91355	1	1	52	655	15235	ENSGALG00000009957
GO:1902580	single-organism cellular localization	biological_process	0.91386	1	1	52	657	15235	ENSGALG00000004431
GO:0032502	developmental process	biological_process	0.91533	1	9	52	3500	15235	ENSGALG00000009846,ENSGALG00000009971,ENSGALG00000010858,ENSGALG00000010053,ENSGALG00000038813,ENSGALG00000009957,ENSGALG00000014977,ENSGALG00000028561,ENSGALG00000004553
GO:0044700	single organism signaling	biological_process	0.9158	1	10	52	3911	15235	ENSGALG00000039029,ENSGALG00000004553,ENSGALG00000004446,ENSGALG00000010858,ENSGALG00000014977,ENSGALG00000028561,ENSGALG00000041459,ENSGALG00000037904,ENSGALG00000004355,ENSGALG00000009971
GO:0023052	signaling	biological_process	0.91775	1	10	52	3922	15235	ENSGALG00000014977,ENSGALG00000028561,ENSGALG00000041459,ENSGALG00000004446,ENSGALG00000010858,ENSGALG00000009971,ENSGALG00000004355,ENSGALG00000037904,ENSGALG00000039029,ENSGALG00000004553
GO:0007165	signal transduction	biological_process	0.91974	1	9	52	3627	15235	ENSGALG00000004355,ENSGALG00000037904,ENSGALG00000028561,ENSGALG00000014977,ENSGALG00000041459,ENSGALG00000010858,ENSGALG00000004446,ENSGALG00000039029,ENSGALG00000004553
GO:0009059	macromolecule biosynthetic process	biological_process	0.9233	1	7	52	3021	15235	ENSGALG00000009032,ENSGALG00000009993,ENSGALG00000026019,ENSGALG00000010858,ENSGALG00000009027,ENSGALG00000027835,ENSGALG00000037904
GO:0032879	regulation of localization	biological_process	0.92453	1	3	52	1518	15235	ENSGALG00000004355,ENSGALG00000009957,ENSGALG00000014977
GO:0060429	epithelium development	biological_process	0.92554	1	1	52	684	15235	ENSGALG00000010858
GO:0010605	negative regulation of macromolecule metabolic process	biological_process	0.92799	1	3	52	1563	15235	ENSGALG00000037904,ENSGALG00000010657,ENSGALG00000009032
GO:0031401	positive regulation of protein modification process	biological_process	0.92835	1	1	52	725	15235	ENSGALG00000009971
GO:0048583	regulation of response to stimulus	biological_process	0.92994	1	5	52	2298	15235	ENSGALG00000010053,ENSGALG00000010858,ENSGALG00000028561,ENSGALG00000014977,ENSGALG00000041459
GO:0022402	cell cycle process	biological_process	0.93161	1	1	52	710	15235	ENSGALG00000009971
GO:0002376	immune system process	biological_process	0.93304	1	2	52	1209	15235	ENSGALG00000041459,ENSGALG00000004553
GO:0007154	cell communication	biological_process	0.93481	1	10	52	4031	15235	ENSGALG00000004553,ENSGALG00000039029,ENSGALG00000014977,ENSGALG00000028561,ENSGALG00000041459,ENSGALG00000004446,ENSGALG00000010858,ENSGALG00000009971,ENSGALG00000004355,ENSGALG00000037904
GO:0043565	sequence-specific DNA binding	molecular_function	0.93848	1	1	52	785	15235	ENSGALG00000009032
GO:0034654	nucleobase-containing compound biosynthetic process	biological_process	0.94122	1	5	52	2424	15235	ENSGALG00000009993,ENSGALG00000026019,ENSGALG00000010858,ENSGALG00000009032,ENSGALG00000027835
GO:0006355	regulation of transcription, DNA-templated	biological_process	0.94348	1	4	52	2059	15235	ENSGALG00000010858,ENSGALG00000026019,ENSGALG00000009993,ENSGALG00000027835
GO:0046983	protein dimerization activity	molecular_function	0.94405	1	1	52	819	15235	ENSGALG00000004372
GO:0019438	aromatic compound biosynthetic process	biological_process	0.94695	1	5	52	2468	15235	ENSGALG00000027835,ENSGALG00000009032,ENSGALG00000010858,ENSGALG00000026019,ENSGALG00000009993
GO:0018130	heterocycle biosynthetic process	biological_process	0.94761	1	5	52	2473	15235	ENSGALG00000026019,ENSGALG00000009993,ENSGALG00000010858,ENSGALG00000009032,ENSGALG00000027835
GO:0042981	regulation of apoptotic process	biological_process	0.94869	1	1	52	827	15235	ENSGALG00000014977
GO:1903506	regulation of nucleic acid-templated transcription	biological_process	0.94901	1	4	52	2097	15235	ENSGALG00000010858,ENSGALG00000026019,ENSGALG00000009993,ENSGALG00000027835
GO:0006357	regulation of transcription from RNA polymerase II promoter	biological_process	0.94933	1	2	52	1283	15235	ENSGALG00000010858,ENSGALG00000009993
GO:2001141	regulation of RNA biosynthetic process	biological_process	0.94937	1	4	52	2100	15235	ENSGALG00000027835,ENSGALG00000026019,ENSGALG00000010858,ENSGALG00000009993
GO:0044271	cellular nitrogen compound biosynthetic process	biological_process	0.94963	1	6	52	2878	15235	ENSGALG00000037904,ENSGALG00000009032,ENSGALG00000026019,ENSGALG00000010858,ENSGALG00000009993,ENSGALG00000027835
GO:0043067	regulation of programmed cell death	biological_process	0.95086	1	1	52	838	15235	ENSGALG00000014977
GO:0006351	transcription, DNA-templated	biological_process	0.95289	1	4	52	2131	15235	ENSGALG00000026019,ENSGALG00000010858,ENSGALG00000009993,ENSGALG00000027835
GO:0007155	cell adhesion	biological_process	0.9558	1	1	52	812	15235	ENSGALG00000014977
GO:0022610	biological adhesion	biological_process	0.95642	1	1	52	816	15235	ENSGALG00000014977
GO:0006366	transcription from RNA polymerase II promoter	biological_process	0.95654	1	2	52	1332	15235	ENSGALG00000010858,ENSGALG00000009993
GO:0097659	nucleic acid-templated transcription	biological_process	0.95716	1	4	52	2165	15235	ENSGALG00000026019,ENSGALG00000009993,ENSGALG00000010858,ENSGALG00000027835
GO:0032774	RNA biosynthetic process	biological_process	0.95826	1	4	52	2175	15235	ENSGALG00000027835,ENSGALG00000026019,ENSGALG00000009993,ENSGALG00000010858
GO:0050896	response to stimulus	biological_process	0.95881	1	13	52	5206	15235	ENSGALG00000039029,ENSGALG00000004553,ENSGALG00000009032,ENSGALG00000032247,ENSGALG00000037904,ENSGALG00000004355,ENSGALG00000004446,ENSGALG00000010858,ENSGALG00000010053,ENSGALG00000014977,ENSGALG00000028561,ENSGALG00000041459,ENSGALG00000009957
GO:0051252	regulation of RNA metabolic process	biological_process	0.96076	1	4	52	2198	15235	ENSGALG00000026019,ENSGALG00000009993,ENSGALG00000010858,ENSGALG00000027835
GO:0010941	regulation of cell death	biological_process	0.96105	1	1	52	899	15235	ENSGALG00000014977
GO:0023056	positive regulation of signaling	biological_process	0.96752	1	1	52	938	15235	ENSGALG00000004355
GO:0042325	regulation of phosphorylation	biological_process	0.96805	1	1	52	931	15235	ENSGALG00000041459
GO:0010647	positive regulation of cell communication	biological_process	0.9699	1	1	52	957	15235	ENSGALG00000004355
GO:0010629	negative regulation of gene expression	biological_process	0.97271	1	1	52	983	15235	ENSGALG00000037904
GO:0003676	nucleic acid binding	molecular_function	0.97539	1	4	52	2412	15235	ENSGALG00000009677,ENSGALG00000009032,ENSGALG00000026019,ENSGALG00000009676
GO:0019220	regulation of phosphate metabolic process	biological_process	0.98037	1	1	52	1060	15235	ENSGALG00000041459
GO:0051174	regulation of phosphorus metabolic process	biological_process	0.98066	1	1	52	1064	15235	ENSGALG00000041459
GO:0031399	regulation of protein modification process	biological_process	0.98767	1	1	52	1172	15235	ENSGALG00000009971
GO:0048522	positive regulation of cellular process	biological_process	0.99256	1	5	52	3126	15235	ENSGALG00000010858,ENSGALG00000014977,ENSGALG00000014981,ENSGALG00000009971,ENSGALG00000004355
GO:0003677	DNA binding	molecular_function	0.99366	1	1	52	1386	15235	ENSGALG00000009032
GO:0048518	positive regulation of biological process	biological_process	0.99467	1	6	52	3623	15235	ENSGALG00000010858,ENSGALG00000032247,ENSGALG00000014981,ENSGALG00000014977,ENSGALG00000004355,ENSGALG00000009971
GO:0031325	positive regulation of cellular metabolic process	biological_process	0.99515	1	2	52	1988	15235	ENSGALG00000014977,ENSGALG00000009971
GO:0010604	positive regulation of macromolecule metabolic process	biological_process	0.99573	1	2	52	2013	15235	ENSGALG00000014977,ENSGALG00000009971
GO:0009893	positive regulation of metabolic process	biological_process	0.99902	1	2	52	2415	15235	ENSGALG00000009971,ENSGALG00000014977

## Sheet: Table S5
Table S5. KEGG enrichment analysis of the candidate genes for VVD trait
##Databases: KEGG PATHWAY
##Statistical test method: hypergeometric test / Fisher's exact test
##FDR correction method: Benjamini and Hochberg
#Term	Database	ID	Input number	Background number	P-Value	Corrected P-Value	Input	KEGG_ID/KO	Entrez_ID	Hyperlink
Hedgehog signaling pathway	KEGG PATHWAY	gga04340	2	45	0.0206804	0.380899	ENSGALG00000010858|ENSGALG00000014977	gga:424168|gga:418335|	424168|418335|	http://www.genome.jp/kegg-bin/show_pathway?gga04340/gga:424168%09red/gga:418335%09red
Vitamin B6 metabolism	KEGG PATHWAY	gga00750	1	7	0.0372473	0.380899	ENSGALG00000020736	gga:424160|	424160|	http://www.genome.jp/kegg-bin/show_pathway?gga00750/gga:424160%09red
Glycosphingolipid biosynthesis - ganglio series	KEGG PATHWAY	gga00604	1	13	0.0642892	0.380899	ENSGALG00000009027	gga:404746|	404746|	http://www.genome.jp/kegg-bin/show_pathway?gga00604/gga:404746%09red
Fatty acid elongation	KEGG PATHWAY	gga00062	1	20	0.0949002	0.380899	ENSGALG00000009988	gga:424564|	424564|	http://www.genome.jp/kegg-bin/show_pathway?gga00062/gga:424564%09red
Cell cycle	KEGG PATHWAY	gga04110	2	110	0.0981897	0.380899	ENSGALG00000009971|ENSGALG00000014977	gga:424563|gga:418335|	424563|418335|	http://www.genome.jp/kegg-bin/show_pathway?gga04110/gga:424563%09red/gga:418335%09red
Oxidative phosphorylation	KEGG PATHWAY	gga00190	2	115	0.105644	0.380899	ENSGALG00000004442|ENSGALG00000014981	gga:769424|gga:770190|	769424|770190|	http://www.genome.jp/kegg-bin/show_pathway?gga00190/gga:770190%09red/gga:769424%09red
Insulin signaling pathway	KEGG PATHWAY	gga04910	2	118	0.11019	0.380899	ENSGALG00000014977|ENSGALG00000010053	gga:418335|gga:424568|	418335|424568|	http://www.genome.jp/kegg-bin/show_pathway?gga04910/gga:424568%09red/gga:418335%09red
alpha-Linolenic acid metabolism	KEGG PATHWAY	gga00592	1	25	0.116163	0.380899	ENSGALG00000004332	gga:423705|	423705|	http://www.genome.jp/kegg-bin/show_pathway?gga00592/gga:423705%09red
Glyoxylate and dicarboxylate metabolism	KEGG PATHWAY	gga00630	1	25	0.116163	0.380899	ENSGALG00000033943	gga:424567|	424567|	http://www.genome.jp/kegg-bin/show_pathway?gga00630/gga:424567%09red
Metabolic pathways	KEGG PATHWAY	gga01100	8	1049	0.120442	0.380899	ENSGALG00000010873|ENSGALG00000004553|ENSGALG00000033943|ENSGALG00000020736|ENSGALG00000009027|ENSGALG00000004325|ENSGALG00000004332|ENSGALG00000014981	gga:424169|gga:423714|gga:424567|gga:424160|gga:404746|gga:423704|gga:423705|gga:770190|	424169|423714|424567|424160|404746|423704|423705|770190|	http://www.genome.jp/kegg-bin/show_pathway?gga01100/gga:770190%09red/gga:424567%09red/gga:423705%09red/gga:423704%09red/gga:423714%09red/gga:424169%09red/gga:404746%09red/gga:424160%09red
Linoleic acid metabolism	KEGG PATHWAY	gga00591	1	28	0.128686	0.380899	ENSGALG00000004332	gga:423705|	423705|	http://www.genome.jp/kegg-bin/show_pathway?gga00591/gga:423705%09red
Retinol metabolism	KEGG PATHWAY	gga00830	1	31	0.141035	0.380899	ENSGALG00000010873	gga:424169|	424169|	http://www.genome.jp/kegg-bin/show_pathway?gga00830/gga:424169%09red
Protein processing in endoplasmic reticulum	KEGG PATHWAY	gga04141	2	146	0.154822	0.380899	ENSGALG00000034104|ENSGALG00000004431	gga:423707|gga:423711|	423707|423711|	http://www.genome.jp/kegg-bin/show_pathway?gga04141/gga:423707%09red/gga:423711%09red
ABC transporters	KEGG PATHWAY	gga02010	1	37	0.165222	0.380899	ENSGALG00000010891	gga:424170|	424170|	http://www.genome.jp/kegg-bin/show_pathway?gga02010/gga:424170%09red
Ether lipid metabolism	KEGG PATHWAY	gga00565	1	39	0.173136	0.380899	ENSGALG00000004332	gga:423705|	423705|	http://www.genome.jp/kegg-bin/show_pathway?gga00565/gga:423705%09red
Arachidonic acid metabolism	KEGG PATHWAY	gga00590	1	48	0.207848	0.394837	ENSGALG00000004332	gga:423705|	423705|	http://www.genome.jp/kegg-bin/show_pathway?gga00590/gga:423705%09red
Sphingolipid metabolism	KEGG PATHWAY	gga00600	1	49	0.211615	0.394837	ENSGALG00000004553	gga:423714|	423714|	http://www.genome.jp/kegg-bin/show_pathway?gga00600/gga:423714%09red
Arginine and proline metabolism	KEGG PATHWAY	gga00330	1	50	0.215366	0.394837	ENSGALG00000004325	gga:423704|	423704|	http://www.genome.jp/kegg-bin/show_pathway?gga00330/gga:423704%09red
Cardiac muscle contraction	KEGG PATHWAY	gga04260	1	60	0.251922	0.437548	ENSGALG00000032247	gga:396530|	396530|	http://www.genome.jp/kegg-bin/show_pathway?gga04260/gga:396530%09red
Adherens junction	KEGG PATHWAY	gga04520	1	68	0.279962	0.461938	ENSGALG00000010053	gga:424568|	424568|	http://www.genome.jp/kegg-bin/show_pathway?gga04520/gga:424568%09red
ErbB signaling pathway	KEGG PATHWAY	gga04012	1	77	0.310281	0.479559	ENSGALG00000014977	gga:418335|	418335|	http://www.genome.jp/kegg-bin/show_pathway?gga04012/gga:418335%09red
Glycerophospholipid metabolism	KEGG PATHWAY	gga00564	1	86	0.33935	0.479559	ENSGALG00000004332	gga:423705|	423705|	http://www.genome.jp/kegg-bin/show_pathway?gga00564/gga:423705%09red
Oocyte meiosis	KEGG PATHWAY	gga04114	1	88	0.345645	0.479559	ENSGALG00000009971	gga:424563|	424563|	http://www.genome.jp/kegg-bin/show_pathway?gga04114/gga:424563%09red
Melanogenesis	KEGG PATHWAY	gga04916	1	89	0.348771	0.479559	ENSGALG00000014977	gga:418335|	418335|	http://www.genome.jp/kegg-bin/show_pathway?gga04916/gga:418335%09red
Vascular smooth muscle contraction	KEGG PATHWAY	gga04270	1	100	0.382203	0.504508	ENSGALG00000004332	gga:423705|	423705|	http://www.genome.jp/kegg-bin/show_pathway?gga04270/gga:423705%09red
Cell adhesion molecules (CAMs)	KEGG PATHWAY	gga04514	1	112	0.416761	0.511417	ENSGALG00000010053	gga:424568|	424568|	http://www.genome.jp/kegg-bin/show_pathway?gga04514/gga:424568%09red
Wnt signaling pathway	KEGG PATHWAY	gga04310	1	119	0.436039	0.511417	ENSGALG00000014977	gga:418335|	418335|	http://www.genome.jp/kegg-bin/show_pathway?gga04310/gga:418335%09red
Adrenergic signaling in cardiomyocytes	KEGG PATHWAY	gga04261	1	121	0.441432	0.511417	ENSGALG00000032247	gga:396530|	396530|	http://www.genome.jp/kegg-bin/show_pathway?gga04261/gga:396530%09red
Ubiquitin mediated proteolysis	KEGG PATHWAY	gga04120	1	124	0.449427	0.511417	ENSGALG00000009971	gga:424563|	424563|	http://www.genome.jp/kegg-bin/show_pathway?gga04120/gga:424563%09red
Influenza A	KEGG PATHWAY	gga05164	1	130	0.465082	0.51159	ENSGALG00000014977	gga:418335|	418335|	http://www.genome.jp/kegg-bin/show_pathway?gga05164/gga:418335%09red
Herpes simplex infection	KEGG PATHWAY	gga05168	1	143	0.497523	0.529621	ENSGALG00000009993	gga:424565|	424565|	http://www.genome.jp/kegg-bin/show_pathway?gga05168/gga:424565%09red
Focal adhesion	KEGG PATHWAY	gga04510	1	184	0.587737	0.606103	ENSGALG00000014977	gga:418335|	418335|	http://www.genome.jp/kegg-bin/show_pathway?gga04510/gga:418335%09red
Neuroactive ligand-receptor interaction	KEGG PATHWAY	gga04080	1	261	0.716375	0.716375	ENSGALG00000004446	gga:378784|	378784|	http://www.genome.jp/kegg-bin/show_pathway?gga04080/gga:378784%09red
--------------------
#Term	Database	ID	Input number	Background number	P-Value	Corrected P-Value	Input	KEGG_ID/KO	Entrez_ID	Hyperlink
--------------------
#Term	Database	ID	Input number	Background number	P-Value	Corrected P-Value	Input	KEGG_ID/KO	Entrez_ID	Hyperlink
--------------------

## Sheet: Table S6
Table S6. GO enrichment analysis of the candidate genes for ALP trait in Valgus-varus Deformity Broilers
GO_accession	Description	Term_type	Over_represented_pValue	Corrected_pValue	DEG_item	DEG_list	Bg_item	Bg_list	Gene_names
GO:0030575	nuclear body organization	biological_process	5.73e-05	0.59832	2	32	5	15235	ENSGALG00000001143,ENSGALG00000037407
GO:0031119	tRNA pseudouridine synthesis	biological_process	6.54e-05	0.59832	2	32	6	15235	ENSGALG00000024326,ENSGALG00000000962
GO:0009982	pseudouridine synthase activity	molecular_function	0.00037721	1	2	32	13	15235	ENSGALG00000024326,ENSGALG00000000962
GO:0001522	pseudouridine synthesis	biological_process	0.00053878	1	2	32	16	15235	ENSGALG00000000962,ENSGALG00000024326
GO:0005242	inward rectifier potassium channel activity	molecular_function	0.00069839	1	2	32	19	15235	ENSGALG00000001167,ENSGALG00000001181
GO:0010107	potassium ion import	biological_process	0.00097253	1	2	32	21	15235	ENSGALG00000001167,ENSGALG00000001181
GO:0016866	intramolecular transferase activity	molecular_function	0.0013268	1	2	32	24	15235	ENSGALG00000024326,ENSGALG00000000962
GO:0032618	interleukin-15 production	biological_process	0.002237	1	1	32	1	15235	ENSGALG00000040224
GO:0032658	regulation of interleukin-15 production	biological_process	0.002237	1	1	32	1	15235	ENSGALG00000040224
GO:0032738	positive regulation of interleukin-15 production	biological_process	0.002237	1	1	32	1	15235	ENSGALG00000040224
GO:0035663	Toll-like receptor 2 binding	molecular_function	0.002237	1	1	32	1	15235	ENSGALG00000040224
GO:0035664	TIRAP-dependent toll-like receptor signaling pathway	biological_process	0.002237	1	1	32	1	15235	ENSGALG00000040224
GO:0035665	TIRAP-dependent toll-like receptor 4 signaling pathway	biological_process	0.002237	1	1	32	1	15235	ENSGALG00000040224
GO:0030578	PML body organization	biological_process	0.0023412	1	1	32	1	15235	ENSGALG00000001143
GO:0035662	Toll-like receptor 4 binding	molecular_function	0.0035797	1	1	32	2	15235	ENSGALG00000040224
GO:0036245	cellular response to menadione	biological_process	0.0041354	1	1	32	2	15235	ENSGALG00000031143
GO:0086089	voltage-gated potassium channel activity involved in atrial cardiac muscle cell action potential repolarization	molecular_function	0.0042568	1	1	32	2	15235	ENSGALG00000001181
GO:0098914	membrane repolarization during atrial cardiac muscle cell action potential	biological_process	0.0042568	1	1	32	2	15235	ENSGALG00000001181
GO:0002121	inter-male aggressive behavior	biological_process	0.0045607	1	1	32	2	15235	ENSGALG00000029197
GO:0015119	hexose phosphate transmembrane transporter activity	molecular_function	0.0046631	1	1	32	2	15235	ENSGALG00000035842
GO:0015315	organophosphate:inorganic phosphate antiporter activity	molecular_function	0.0046631	1	1	32	2	15235	ENSGALG00000035842
GO:0015526	hexose-phosphate:inorganic phosphate antiporter activity	molecular_function	0.0046631	1	1	32	2	15235	ENSGALG00000035842
GO:0061513	glucose 6-phosphate:inorganic phosphate antiporter activity	molecular_function	0.0046631	1	1	32	2	15235	ENSGALG00000035842
GO:0043686	co-translational protein modification	biological_process	0.0049001	1	1	32	2	15235	ENSGALG00000042730
GO:0021730	trigeminal sensory nucleus development	biological_process	0.0049036	1	1	32	2	15235	ENSGALG00000029197
GO:0021740	principal sensory nucleus of trigeminal nerve development	biological_process	0.0049036	1	1	32	2	15235	ENSGALG00000029197
GO:1990502	dense core granule maturation	biological_process	0.0050253	1	1	32	2	15235	ENSGALG00000001425
GO:0047288	monosialoganglioside sialyltransferase activity	molecular_function	0.0062247	1	1	32	3	15235	ENSGALG00000029747
GO:0045410	positive regulation of interleukin-6 biosynthetic process	biological_process	0.0063877	1	1	32	3	15235	ENSGALG00000040224
GO:1990481	mRNA pseudouridine synthesis	biological_process	0.0064845	1	1	32	3	15235	ENSGALG00000000962
GO:0050072	m7G(5')pppN diphosphatase activity	molecular_function	0.0067421	1	1	32	4	15235	ENSGALG00000031143
GO:0015272	ATP-activated inward rectifier potassium channel activity	molecular_function	0.0067976	1	1	32	3	15235	ENSGALG00000001167
GO:1990743	protein sialylation	biological_process	0.0068104	1	1	32	3	15235	ENSGALG00000029747
GO:0030576	Cajal body organization	biological_process	0.0073239	1	1	32	3	15235	ENSGALG00000037407
GO:0006400	tRNA modification	biological_process	0.0083102	1	2	32	62	15235	ENSGALG00000024326,ENSGALG00000000962
GO:0030259	lipid glycosylation	biological_process	0.0086836	1	1	32	4	15235	ENSGALG00000029747
GO:0015467	G-protein activated inward rectifier potassium channel activity	molecular_function	0.0089703	1	1	32	4	15235	ENSGALG00000001181
GO:0030424	axon	cellular_component	0.009283	1	3	32	193	15235	ENSGALG00000029197,ENSGALG00000039356,ENSGALG00000045816
GO:0003836	beta-galactoside (CMP) alpha-2,3-sialyltransferase activity	molecular_function	0.0093062	1	1	32	4	15235	ENSGALG00000029747
GO:0035435	phosphate ion transmembrane transport	biological_process	0.0093445	1	1	32	4	15235	ENSGALG00000035842
GO:0035325	Toll-like receptor binding	molecular_function	0.010221	1	1	32	5	15235	ENSGALG00000040224
GO:0008201	heparin binding	molecular_function	0.010297	1	2	32	71	15235	ENSGALG00000001250,ENSGALG00000001407
GO:0014902	myotube differentiation	biological_process	0.010397	1	2	32	69	15235	ENSGALG00000035419,ENSGALG00000029382
GO:0002118	aggressive behavior	biological_process	0.010869	1	1	32	5	15235	ENSGALG00000029197
GO:0015712	hexose phosphate transport	biological_process	0.011211	1	1	32	5	15235	ENSGALG00000035842
GO:0015760	glucose-6-phosphate transport	biological_process	0.011211	1	1	32	5	15235	ENSGALG00000035842
GO:0034137	positive regulation of toll-like receptor 2 signaling pathway	biological_process	0.01138	1	1	32	5	15235	ENSGALG00000040224
GO:0072102	glomerulus morphogenesis	biological_process	0.011415	1	1	32	5	15235	ENSGALG00000029197
GO:1990573	potassium ion import across plasma membrane	biological_process	0.012005	1	1	32	5	15235	ENSGALG00000001181
GO:0005047	signal recognition particle binding	molecular_function	0.012217	1	1	32	5	15235	ENSGALG00000030759
GO:0090073	positive regulation of protein homodimerization activity	biological_process	0.012332	1	1	32	6	15235	ENSGALG00000040224
GO:0070935	3'-UTR-mediated mRNA stabilization	biological_process	0.012516	1	1	32	6	15235	ENSGALG00000040224
GO:0016020	membrane	cellular_component	0.012771	1	20	32	6216	15235	ENSGALG00000001250,ENSGALG00000029197,ENSGALG00000042730,ENSGALG00000001331,ENSGALG00000035419,ENSGALG00000001425,ENSGALG00000038097,ENSGALG00000046347,ENSGALG00000040224,ENSGALG00000001167,ENSGALG00000035842,ENSGALG00000001203,ENSGALG00000024296,ENSGALG00000030759,ENSGALG00000036796,ENSGALG00000039356,ENSGALG00000045816,ENSGALG00000001181,ENSGALG00000021443,ENSGALG00000029747
GO:0004576	oligosaccharyl transferase activity	molecular_function	0.013137	1	1	32	6	15235	ENSGALG00000042730
GO:0004579	dolichyl-diphosphooligosaccharide-protein glycotransferase activity	molecular_function	0.013137	1	1	32	6	15235	ENSGALG00000042730
GO:0034135	regulation of toll-like receptor 2 signaling pathway	biological_process	0.01382	1	1	32	6	15235	ENSGALG00000040224
GO:0008033	tRNA processing	biological_process	0.014136	1	2	32	83	15235	ENSGALG00000000962,ENSGALG00000024326
GO:0034145	positive regulation of toll-like receptor 4 signaling pathway	biological_process	0.014476	1	1	32	6	15235	ENSGALG00000040224
GO:0043497	regulation of protein heterodimerization activity	biological_process	0.014647	1	1	32	6	15235	ENSGALG00000035419
GO:0005249	voltage-gated potassium channel activity	molecular_function	0.014715	1	2	32	87	15235	ENSGALG00000001167,ENSGALG00000001181
GO:0006997	nucleus organization	biological_process	0.014743	1	2	32	83	15235	ENSGALG00000037407,ENSGALG00000001143
GO:0086008	voltage-gated potassium channel activity involved in cardiac muscle cell action potential repolarization	molecular_function	0.015456	1	1	32	8	15235	ENSGALG00000001181
GO:0086013	membrane repolarization during cardiac muscle cell action potential	biological_process	0.015456	1	1	32	8	15235	ENSGALG00000001181
GO:0005785	signal recognition particle receptor complex	cellular_component	0.015575	1	1	32	7	15235	ENSGALG00000030759
GO:0015114	phosphate ion transmembrane transporter activity	molecular_function	0.015844	1	1	32	7	15235	ENSGALG00000035842
GO:0000340	RNA 7-methylguanosine cap binding	molecular_function	0.016108	1	1	32	7	15235	ENSGALG00000031143
GO:0008250	oligosaccharyltransferase complex	cellular_component	0.016121	1	1	32	9	15235	ENSGALG00000042730
GO:0000290	deadenylation-dependent decapping of nuclear-transcribed mRNA	biological_process	0.016568	1	1	32	9	15235	ENSGALG00000031143
GO:0035385	Roundabout signaling pathway	biological_process	0.016607	1	1	32	7	15235	ENSGALG00000045816
GO:0060059	embryonic retina morphogenesis in camera-type eye	biological_process	0.016884	1	1	32	7	15235	ENSGALG00000035419
GO:0004222	metalloendopeptidase activity	molecular_function	0.017949	1	2	32	88	15235	ENSGALG00000001370,ENSGALG00000001407
GO:0022829	wide pore channel activity	molecular_function	0.018153	1	1	32	8	15235	ENSGALG00000021443
GO:0086011	membrane repolarization during action potential	biological_process	0.019289	1	1	32	10	15235	ENSGALG00000001181
GO:0086014	atrial cardiac muscle cell action potential	biological_process	0.019448	1	1	32	9	15235	ENSGALG00000001181
GO:0086026	atrial cardiac muscle cell to AV node cell signaling	biological_process	0.019448	1	1	32	9	15235	ENSGALG00000001181
GO:0086066	atrial cardiac muscle cell to AV node cell communication	biological_process	0.019448	1	1	32	9	15235	ENSGALG00000001181
GO:0045408	regulation of interleukin-6 biosynthetic process	biological_process	0.019568	1	1	32	9	15235	ENSGALG00000040224
GO:0044425	membrane part	cellular_component	0.019931	1	17	32	5154	15235	ENSGALG00000001181,ENSGALG00000021443,ENSGALG00000029747,ENSGALG00000024296,ENSGALG00000030759,ENSGALG00000039356,ENSGALG00000045816,ENSGALG00000046347,ENSGALG00000001167,ENSGALG00000035842,ENSGALG00000001203,ENSGALG00000001250,ENSGALG00000029197,ENSGALG00000042730,ENSGALG00000001331,ENSGALG00000035419,ENSGALG00000038097
GO:0042226	interleukin-6 biosynthetic process	biological_process	0.020737	1	1	32	10	15235	ENSGALG00000040224
GO:0007250	activation of NF-kappaB-inducing kinase activity	biological_process	0.021566	1	1	32	10	15235	ENSGALG00000040224
GO:0005267	potassium channel activity	molecular_function	0.02205	1	2	32	107	15235	ENSGALG00000001167,ENSGALG00000001181
GO:1901681	sulfur compound binding	molecular_function	0.0222	1	2	32	107	15235	ENSGALG00000001407,ENSGALG00000001250
GO:0005539	glycosaminoglycan binding	molecular_function	0.022273	1	2	32	104	15235	ENSGALG00000001407,ENSGALG00000001250
GO:0009312	oligosaccharide biosynthetic process	biological_process	0.022381	1	1	32	11	15235	ENSGALG00000029747
GO:1901981	phosphatidylinositol phosphate binding	molecular_function	0.022752	1	2	32	104	15235	ENSGALG00000001425,ENSGALG00000001167
GO:0010172	embryonic body morphogenesis	biological_process	0.022781	1	1	32	10	15235	ENSGALG00000035419
GO:0021543	pallium development	biological_process	0.023104	1	2	32	105	15235	ENSGALG00000035419,ENSGALG00000029197
GO:0016853	isomerase activity	molecular_function	0.023777	1	2	32	113	15235	ENSGALG00000024326,ENSGALG00000000962
GO:0034143	regulation of toll-like receptor 4 signaling pathway	biological_process	0.023878	1	1	32	10	15235	ENSGALG00000040224
GO:0006614	SRP-dependent cotranslational protein targeting to membrane	biological_process	0.02511	1	1	32	12	15235	ENSGALG00000030759
GO:0043198	dendritic shaft	cellular_component	0.025225	1	1	32	11	15235	ENSGALG00000029197
GO:0009451	RNA modification	biological_process	0.025409	1	2	32	111	15235	ENSGALG00000000962,ENSGALG00000024326
GO:0014816	skeletal muscle satellite cell differentiation	biological_process	0.02585	1	1	32	11	15235	ENSGALG00000035419
GO:0000339	RNA cap binding	molecular_function	0.026128	1	1	32	12	15235	ENSGALG00000031143
GO:0043496	regulation of protein homodimerization activity	biological_process	0.026172	1	1	32	12	15235	ENSGALG00000040224
GO:0070131	positive regulation of mitochondrial translation	biological_process	0.026206	1	1	32	13	15235	ENSGALG00000024326
GO:0016021	integral component of membrane	cellular_component	0.026489	1	15	32	4464	15235	ENSGALG00000001181,ENSGALG00000021443,ENSGALG00000001167,ENSGALG00000029747,ENSGALG00000035842,ENSGALG00000001203,ENSGALG00000029197,ENSGALG00000001250,ENSGALG00000024296,ENSGALG00000042730,ENSGALG00000035419,ENSGALG00000001331,ENSGALG00000045816,ENSGALG00000039356,ENSGALG00000038097
GO:0045292	mRNA cis splicing, via spliceosome	biological_process	0.027046	1	1	32	13	15235	ENSGALG00000031143
GO:0045663	positive regulation of myoblast differentiation	biological_process	0.027169	1	1	32	13	15235	ENSGALG00000035419
GO:0031011	Ino80 complex	cellular_component	0.027516	1	1	32	13	15235	ENSGALG00000001306
GO:0033202	DNA helicase complex	cellular_component	0.027516	1	1	32	13	15235	ENSGALG00000001306
GO:0034134	toll-like receptor 2 signaling pathway	biological_process	0.028242	1	1	32	12	15235	ENSGALG00000040224
GO:0004175	endopeptidase activity	molecular_function	0.028267	1	3	32	303	15235	ENSGALG00000001407,ENSGALG00000001370,ENSGALG00000001331
GO:0031224	intrinsic component of membrane	cellular_component	0.02918	1	15	32	4510	15235	ENSGALG00000001203,ENSGALG00000035842,ENSGALG00000029747,ENSGALG00000021443,ENSGALG00000001167,ENSGALG00000001181,ENSGALG00000038097,ENSGALG00000039356,ENSGALG00000045816,ENSGALG00000001331,ENSGALG00000035419,ENSGALG00000042730,ENSGALG00000001250,ENSGALG00000024296,ENSGALG00000029197
GO:0034123	positive regulation of toll-like receptor signaling pathway	biological_process	0.029269	1	1	32	14	15235	ENSGALG00000040224
GO:0015079	potassium ion transmembrane transporter activity	molecular_function	0.029813	1	2	32	124	15235	ENSGALG00000001167,ENSGALG00000001181
GO:0006817	phosphate ion transport	biological_process	0.030355	1	1	32	14	15235	ENSGALG00000035842
GO:0006613	cotranslational protein targeting to membrane	biological_process	0.030453	1	1	32	15	15235	ENSGALG00000030759
GO:0030867	rough endoplasmic reticulum membrane	cellular_component	0.031484	1	1	32	15	15235	ENSGALG00000030759
GO:0022843	voltage-gated cation channel activity	molecular_function	0.031934	1	2	32	128	15235	ENSGALG00000001181,ENSGALG00000001167
GO:0032757	positive regulation of interleukin-8 production	biological_process	0.03241	1	1	32	15	15235	ENSGALG00000040224
GO:0015276	ligand-gated ion channel activity	molecular_function	0.032862	1	2	32	125	15235	ENSGALG00000001181,ENSGALG00000001167
GO:0022834	ligand-gated channel activity	molecular_function	0.032862	1	2	32	125	15235	ENSGALG00000001167,ENSGALG00000001181
GO:0086019	cell-cell signaling involved in cardiac conduction	biological_process	0.033087	1	1	32	15	15235	ENSGALG00000001181
GO:0006399	tRNA metabolic process	biological_process	0.033797	1	2	32	131	15235	ENSGALG00000024326,ENSGALG00000000962
GO:0051216	cartilage development	biological_process	0.033911	1	2	32	136	15235	ENSGALG00000029382,ENSGALG00000001425
GO:0005789	endoplasmic reticulum membrane	cellular_component	0.034847	1	3	32	334	15235	ENSGALG00000042730,ENSGALG00000030759,ENSGALG00000035842
GO:0045047	protein targeting to ER	biological_process	0.035471	1	1	32	18	15235	ENSGALG00000030759
GO:0043393	regulation of protein binding	biological_process	0.035728	1	2	32	134	15235	ENSGALG00000035419,ENSGALG00000040224
GO:0001502	cartilage condensation	biological_process	0.035814	1	1	32	18	15235	ENSGALG00000029382
GO:0048643	positive regulation of skeletal muscle tissue development	biological_process	0.036333	1	1	32	16	15235	ENSGALG00000035419
GO:0070129	regulation of mitochondrial translation	biological_process	0.036437	1	1	32	18	15235	ENSGALG00000024326
GO:0045648	positive regulation of erythrocyte differentiation	biological_process	0.037157	1	1	32	17	15235	ENSGALG00000001143
GO:0042175	nuclear outer membrane-endoplasmic reticulum membrane network	cellular_component	0.037437	1	3	32	343	15235	ENSGALG00000035842,ENSGALG00000030759,ENSGALG00000042730
GO:0007520	myoblast fusion	biological_process	0.03927	1	1	32	18	15235	ENSGALG00000035419
GO:0016556	mRNA modification	biological_process	0.039388	1	1	32	18	15235	ENSGALG00000000962
GO:0071804	cellular potassium ion transport	biological_process	0.039987	1	2	32	146	15235	ENSGALG00000001181,ENSGALG00000001167
GO:0071805	potassium ion transmembrane transport	biological_process	0.039987	1	2	32	146	15235	ENSGALG00000001167,ENSGALG00000001181
GO:0048857	neural nucleus development	biological_process	0.041229	1	1	32	19	15235	ENSGALG00000029197
GO:0097346	INO80-type complex	cellular_component	0.041586	1	1	32	19	15235	ENSGALG00000001306
GO:0098743	cell aggregation	biological_process	0.042141	1	1	32	21	15235	ENSGALG00000029382
GO:0005244	voltage-gated ion channel activity	molecular_function	0.043554	1	2	32	152	15235	ENSGALG00000001167,ENSGALG00000001181
GO:0022832	voltage-gated channel activity	molecular_function	0.043554	1	2	32	152	15235	ENSGALG00000001181,ENSGALG00000001167
GO:0008237	metallopeptidase activity	molecular_function	0.04382	1	2	32	144	15235	ENSGALG00000001370,ENSGALG00000001407
GO:0034142	toll-like receptor 4 signaling pathway	biological_process	0.044124	1	1	32	20	15235	ENSGALG00000040224
GO:0031349	positive regulation of defense response	biological_process	0.044172	1	2	32	152	15235	ENSGALG00000040224,ENSGALG00000001143
GO:0015605	organophosphate ester transmembrane transporter activity	molecular_function	0.04452	1	1	32	21	15235	ENSGALG00000035842
GO:0048255	mRNA stabilization	biological_process	0.04471	1	1	32	21	15235	ENSGALG00000040224
GO:0072599	establishment of protein localization to endoplasmic reticulum	biological_process	0.045081	1	1	32	22	15235	ENSGALG00000030759
GO:0043489	RNA stabilization	biological_process	0.046841	1	1	32	22	15235	ENSGALG00000040224
GO:0006813	potassium ion transport	biological_process	0.047032	1	2	32	159	15235	ENSGALG00000001181,ENSGALG00000001167
GO:0032677	regulation of interleukin-8 production	biological_process	0.047345	1	1	32	22	15235	ENSGALG00000040224
GO:0043687	post-translational protein modification	biological_process	0.04775	1	1	32	22	15235	ENSGALG00000042730
GO:0010257	NADH dehydrogenase complex assembly	biological_process	0.048108	1	1	32	30	15235	ENSGALG00000046347
GO:0032981	mitochondrial respiratory chain complex I assembly	biological_process	0.048108	1	1	32	30	15235	ENSGALG00000046347
GO:0097031	mitochondrial respiratory chain complex I biogenesis	biological_process	0.048108	1	1	32	30	15235	ENSGALG00000046347
GO:0086065	cell communication involved in cardiac conduction	biological_process	0.048523	1	1	32	22	15235	ENSGALG00000001181
GO:0005080	protein kinase C binding	molecular_function	0.048851	1	1	32	22	15235	ENSGALG00000040224
GO:0008373	sialyltransferase activity	molecular_function	0.050686	1	1	32	24	15235	ENSGALG00000029747
GO:0097503	sialylation	biological_process	0.050686	1	1	32	24	15235	ENSGALG00000029747
GO:1901677	phosphate transmembrane transporter activity	molecular_function	0.051475	1	1	32	24	15235	ENSGALG00000035842
GO:0019239	deaminase activity	molecular_function	0.051775	1	1	32	26	15235	ENSGALG00000024326
GO:0015267	channel activity	molecular_function	0.051937	1	3	32	379	15235	ENSGALG00000021443,ENSGALG00000001167,ENSGALG00000001181
GO:0022803	passive transmembrane transporter activity	molecular_function	0.051937	1	3	32	379	15235	ENSGALG00000001181,ENSGALG00000001167,ENSGALG00000021443
GO:0061448	connective tissue development	biological_process	0.052814	1	2	32	171	15235	ENSGALG00000001425,ENSGALG00000029382
GO:0018279	protein N-linked glycosylation via asparagine	biological_process	0.052861	1	1	32	25	15235	ENSGALG00000042730
GO:0051146	striated muscle cell differentiation	biological_process	0.053145	1	2	32	167	15235	ENSGALG00000035419,ENSGALG00000029382
GO:0021537	telencephalon development	biological_process	0.053636	1	2	32	166	15235	ENSGALG00000035419,ENSGALG00000029197
GO:0032637	interleukin-8 production	biological_process	0.054446	1	1	32	25	15235	ENSGALG00000040224
GO:0086009	membrane repolarization	biological_process	0.054555	1	1	32	26	15235	ENSGALG00000001181
GO:0018196	peptidyl-asparagine modification	biological_process	0.054654	1	1	32	26	15235	ENSGALG00000042730
GO:0044432	endoplasmic reticulum part	cellular_component	0.054731	1	3	32	398	15235	ENSGALG00000035842,ENSGALG00000042730,ENSGALG00000030759
GO:0086091	regulation of heart rate by cardiac conduction	biological_process	0.054809	1	1	32	27	15235	ENSGALG00000001181
GO:0035091	phosphatidylinositol binding	molecular_function	0.055372	1	2	32	167	15235	ENSGALG00000001167,ENSGALG00000001425
GO:0005921	gap junction	cellular_component	0.057164	1	1	32	28	15235	ENSGALG00000021443
GO:0061614	pri-miRNA transcription from RNA polymerase II promoter	biological_process	0.057439	1	1	32	26	15235	ENSGALG00000001143
GO:0042108	positive regulation of cytokine biosynthetic process	biological_process	0.057905	1	1	32	26	15235	ENSGALG00000040224
GO:0005747	mitochondrial respiratory chain complex I	cellular_component	0.059685	1	1	32	38	15235	ENSGALG00000046347
GO:0030964	NADH dehydrogenase complex	cellular_component	0.059685	1	1	32	38	15235	ENSGALG00000046347
GO:0045271	respiratory chain complex I	cellular_component	0.059685	1	1	32	38	15235	ENSGALG00000046347
GO:1901505	carbohydrate derivative transporter activity	molecular_function	0.060429	1	1	32	28	15235	ENSGALG00000035842
GO:0015301	anion:anion antiporter activity	molecular_function	0.060532	1	1	32	26	15235	ENSGALG00000035842
GO:0000768	syncytium formation by plasma membrane fusion	biological_process	0.06105	1	1	32	28	15235	ENSGALG00000035419
GO:0006949	syncytium formation	biological_process	0.06105	1	1	32	28	15235	ENSGALG00000035419
GO:0098739	import across plasma membrane	biological_process	0.061566	1	1	32	27	15235	ENSGALG00000001181
GO:0086002	cardiac muscle cell action potential involved in contraction	biological_process	0.061765	1	1	32	29	15235	ENSGALG00000001181
GO:0032266	phosphatidylinositol-3-phosphate binding	molecular_function	0.062418	1	1	32	28	15235	ENSGALG00000001425
GO:0098657	import into cell	biological_process	0.063932	1	1	32	28	15235	ENSGALG00000001181
GO:0005791	rough endoplasmic reticulum	cellular_component	0.06407	1	1	32	30	15235	ENSGALG00000030759
GO:0006486	protein glycosylation	biological_process	0.065493	1	2	32	192	15235	ENSGALG00000042730,ENSGALG00000029747
GO:0043413	macromolecule glycosylation	biological_process	0.065493	1	2	32	192	15235	ENSGALG00000042730,ENSGALG00000029747
GO:0050840	extracellular matrix binding	molecular_function	0.065583	1	1	32	29	15235	ENSGALG00000001407
GO:0032760	positive regulation of tumor necrosis factor production	biological_process	0.065719	1	1	32	30	15235	ENSGALG00000040224
GO:0034121	regulation of toll-like receptor signaling pathway	biological_process	0.066176	1	1	32	30	15235	ENSGALG00000040224
GO:0045646	regulation of erythrocyte differentiation	biological_process	0.066788	1	1	32	31	15235	ENSGALG00000001143
GO:1903557	positive regulation of tumor necrosis factor superfamily cytokine production	biological_process	0.06771	1	1	32	31	15235	ENSGALG00000040224
GO:0000288	nuclear-transcribed mRNA catabolic process, deadenylation-dependent decay	biological_process	0.068042	1	1	32	34	15235	ENSGALG00000031143
GO:0070085	glycosylation	biological_process	0.069386	1	2	32	198	15235	ENSGALG00000029747,ENSGALG00000042730
GO:0070972	protein localization to endoplasmic reticulum	biological_process	0.070234	1	1	32	34	15235	ENSGALG00000030759
GO:0043005	neuron projection	cellular_component	0.071465	1	3	32	428	15235	ENSGALG00000029197,ENSGALG00000045816,ENSGALG00000039356
GO:0051098	regulation of binding	biological_process	0.073868	1	2	32	205	15235	ENSGALG00000035419,ENSGALG00000040224
GO:0086001	cardiac muscle cell action potential	biological_process	0.07441	1	1	32	35	15235	ENSGALG00000001181
GO:0045661	regulation of myoblast differentiation	biological_process	0.074525	1	1	32	35	15235	ENSGALG00000035419
GO:0098796	membrane protein complex	cellular_component	0.076236	1	4	32	765	15235	ENSGALG00000001181,ENSGALG00000046347,ENSGALG00000042730,ENSGALG00000030759
GO:0086004	regulation of cardiac muscle cell contraction	biological_process	0.076257	1	1	32	37	15235	ENSGALG00000001181
GO:0070011	peptidase activity, acting on L-amino acid peptides	molecular_function	0.076882	1	3	32	451	15235	ENSGALG00000001407,ENSGALG00000001370,ENSGALG00000001331
GO:0086003	cardiac muscle cell contraction	biological_process	0.077323	1	1	32	38	15235	ENSGALG00000001181
GO:0032755	positive regulation of interleukin-6 production	biological_process	0.078159	1	1	32	36	15235	ENSGALG00000040224
GO:0031901	early endosome membrane	cellular_component	0.0783	1	1	32	36	15235	ENSGALG00000001425
GO:1901264	carbohydrate derivative transport	biological_process	0.07869	1	1	32	37	15235	ENSGALG00000035842
GO:0048641	regulation of skeletal muscle tissue development	biological_process	0.078965	1	1	32	36	15235	ENSGALG00000035419
GO:1903115	regulation of actin filament-based movement	biological_process	0.07995	1	1	32	39	15235	ENSGALG00000001181
GO:2000179	positive regulation of neural precursor cell proliferation	biological_process	0.0803	1	1	32	36	15235	ENSGALG00000035419
GO:0051057	positive regulation of small GTPase mediated signal transduction	biological_process	0.08048	1	1	32	39	15235	ENSGALG00000035419
GO:1901655	cellular response to ketone	biological_process	0.080569	1	1	32	39	15235	ENSGALG00000031143
GO:0050729	positive regulation of inflammatory response	biological_process	0.080619	1	1	32	39	15235	ENSGALG00000001143
GO:1901224	positive regulation of NIK/NF-kappaB signaling	biological_process	0.080883	1	1	32	38	15235	ENSGALG00000040224
GO:0034765	regulation of ion transmembrane transport	biological_process	0.081715	1	2	32	217	15235	ENSGALG00000001167,ENSGALG00000001181
GO:0009247	glycolipid biosynthetic process	biological_process	0.082338	1	1	32	41	15235	ENSGALG00000029747
GO:0043536	positive regulation of blood vessel endothelial cell migration	biological_process	0.082985	1	1	32	39	15235	ENSGALG00000001143
GO:0032835	glomerulus development	biological_process	0.082996	1	1	32	38	15235	ENSGALG00000029197
GO:0008233	peptidase activity	molecular_function	0.08393	1	3	32	469	15235	ENSGALG00000001331,ENSGALG00000001370,ENSGALG00000001407
GO:0061337	cardiac conduction	biological_process	0.084785	1	1	32	41	15235	ENSGALG00000001181
GO:0032543	mitochondrial translation	biological_process	0.085462	1	1	32	44	15235	ENSGALG00000024326
GO:0060042	retina morphogenesis in camera-type eye	biological_process	0.087008	1	1	32	39	15235	ENSGALG00000035419
GO:0034470	ncRNA processing	biological_process	0.088301	1	2	32	231	15235	ENSGALG00000024326,ENSGALG00000000962
GO:0098803	respiratory chain complex	cellular_component	0.088343	1	1	32	56	15235	ENSGALG00000046347
GO:0009311	oligosaccharide metabolic process	biological_process	0.088408	1	1	32	42	15235	ENSGALG00000029747
GO:0033108	mitochondrial respiratory chain complex assembly	biological_process	0.090142	1	1	32	55	15235	ENSGALG00000046347
GO:0010171	body morphogenesis	biological_process	0.090158	1	1	32	42	15235	ENSGALG00000035419
GO:0005746	mitochondrial respiratory chain	cellular_component	0.090207	1	1	32	57	15235	ENSGALG00000046347
GO:0098660	inorganic ion transmembrane transport	biological_process	0.090647	1	3	32	490	15235	ENSGALG00000035842,ENSGALG00000001181,ENSGALG00000001167
GO:0034762	regulation of transmembrane transport	biological_process	0.090917	1	2	32	232	15235	ENSGALG00000001167,ENSGALG00000001181
GO:0005546	phosphatidylinositol-4,5-bisphosphate binding	molecular_function	0.091367	1	1	32	43	15235	ENSGALG00000001167
GO:0009101	glycoprotein biosynthetic process	biological_process	0.093152	1	2	32	235	15235	ENSGALG00000042730,ENSGALG00000029747
GO:0051705	multi-organism behavior	biological_process	0.09316	1	1	32	43	15235	ENSGALG00000029197
GO:0045844	positive regulation of striated muscle tissue development	biological_process	0.093724	1	1	32	45	15235	ENSGALG00000035419
GO:0048636	positive regulation of muscle organ development	biological_process	0.093724	1	1	32	45	15235	ENSGALG00000035419
GO:0000981	RNA polymerase II transcription factor activity, sequence-specific DNA binding	molecular_function	0.094725	1	3	32	496	15235	ENSGALG00000029382,ENSGALG00000001161,ENSGALG00000001143
GO:0051149	positive regulation of muscle cell differentiation	biological_process	0.095301	1	1	32	46	15235	ENSGALG00000035419
GO:0010822	positive regulation of mitochondrion organization	biological_process	0.095318	1	1	32	47	15235	ENSGALG00000024326
GO:0042035	regulation of cytokine biosynthetic process	biological_process	0.095362	1	1	32	44	15235	ENSGALG00000040224
GO:0070252	actin-mediated cell contraction	biological_process	0.095474	1	1	32	47	15235	ENSGALG00000001181
GO:0005783	endoplasmic reticulum	cellular_component	0.095894	1	4	32	803	15235	ENSGALG00000030759,ENSGALG00000042730,ENSGALG00000038097,ENSGALG00000035842
GO:0016757	transferase activity, transferring glycosyl groups	molecular_function	0.096489	1	2	32	239	15235	ENSGALG00000042730,ENSGALG00000029747
GO:0006612	protein targeting to membrane	biological_process	0.097739	1	1	32	47	15235	ENSGALG00000030759
GO:0021766	hippocampus development	biological_process	0.098454	1	1	32	47	15235	ENSGALG00000029197
GO:1901863	positive regulation of muscle tissue development	biological_process	0.099046	1	1	32	48	15235	ENSGALG00000035419
GO:0070469	respiratory chain	cellular_component	0.099353	1	1	32	63	15235	ENSGALG00000046347
GO:0005261	cation channel activity	molecular_function	0.10015	1	2	32	240	15235	ENSGALG00000001181,ENSGALG00000001167
GO:0042692	muscle cell differentiation	biological_process	0.10227	1	2	32	246	15235	ENSGALG00000035419,ENSGALG00000029382
GO:0043488	regulation of mRNA stability	biological_process	0.10375	1	1	32	49	15235	ENSGALG00000040224
GO:0005667	transcription factor complex	cellular_component	0.10379	1	2	32	247	15235	ENSGALG00000001143,ENSGALG00000029382
GO:0042089	cytokine biosynthetic process	biological_process	0.10464	1	1	32	49	15235	ENSGALG00000040224
GO:0004867	serine-type endopeptidase inhibitor activity	molecular_function	0.10476	1	1	32	51	15235	ENSGALG00000001250
GO:0045639	positive regulation of myeloid cell differentiation	biological_process	0.10503	1	1	32	51	15235	ENSGALG00000001143
GO:0005911	cell-cell junction	cellular_component	0.10629	1	2	32	251	15235	ENSGALG00000021443,ENSGALG00000039356
GO:0042107	cytokine metabolic process	biological_process	0.10662	1	1	32	50	15235	ENSGALG00000040224
GO:0022857	transmembrane transporter activity	molecular_function	0.10758	1	4	32	827	15235	ENSGALG00000035842,ENSGALG00000021443,ENSGALG00000001167,ENSGALG00000001181
GO:0030900	forebrain development	biological_process	0.11029	1	2	32	253	15235	ENSGALG00000035419,ENSGALG00000029197
GO:0009100	glycoprotein metabolic process	biological_process	0.11086	1	2	32	259	15235	ENSGALG00000042730,ENSGALG00000029747
GO:0030154	cell differentiation	biological_process	0.11123	1	8	32	2244	15235	ENSGALG00000029382,ENSGALG00000001161,ENSGALG00000029197,ENSGALG00000001331,ENSGALG00000035419,ENSGALG00000001425,ENSGALG00000045816,ENSGALG00000001143
GO:0043487	regulation of RNA stability	biological_process	0.11246	1	1	32	53	15235	ENSGALG00000040224
GO:0010608	posttranscriptional regulation of gene expression	biological_process	0.11278	1	2	32	263	15235	ENSGALG00000040224,ENSGALG00000024326
GO:1901222	regulation of NIK/NF-kappaB signaling	biological_process	0.11477	1	1	32	54	15235	ENSGALG00000040224
GO:0006396	RNA processing	biological_process	0.11514	1	3	32	551	15235	ENSGALG00000024326,ENSGALG00000000962,ENSGALG00000031143
GO:0055117	regulation of cardiac muscle contraction	biological_process	0.11682	1	1	32	57	15235	ENSGALG00000001181
GO:0030216	keratinocyte differentiation	biological_process	0.11705	1	1	32	55	15235	ENSGALG00000001331
GO:0002088	lens development in camera-type eye	biological_process	0.11908	1	1	32	57	15235	ENSGALG00000035419
GO:0006487	protein N-linked glycosylation	biological_process	0.1192	1	1	32	58	15235	ENSGALG00000042730
GO:1901654	response to ketone	biological_process	0.12184	1	1	32	59	15235	ENSGALG00000031143
GO:0002027	regulation of heart rate	biological_process	0.12186	1	1	32	63	15235	ENSGALG00000001181
GO:0045445	myoblast differentiation	biological_process	0.12213	1	1	32	59	15235	ENSGALG00000035419
GO:0035914	skeletal muscle cell differentiation	biological_process	0.12221	1	1	32	60	15235	ENSGALG00000035419
GO:0070603	SWI/SNF superfamily-type complex	cellular_component	0.12266	1	1	32	57	15235	ENSGALG00000001306
GO:0032680	regulation of tumor necrosis factor production	biological_process	0.12285	1	1	32	58	15235	ENSGALG00000040224
GO:0005543	phospholipid binding	molecular_function	0.12314	1	2	32	268	15235	ENSGALG00000001167,ENSGALG00000001425
GO:0030048	actin filament-based movement	biological_process	0.12408	1	1	32	60	15235	ENSGALG00000001181
GO:0015077	monovalent inorganic cation transmembrane transporter activity	molecular_function	0.12417	1	2	32	288	15235	ENSGALG00000001181,ENSGALG00000001167
GO:0032675	regulation of interleukin-6 production	biological_process	0.12476	1	1	32	59	15235	ENSGALG00000040224
GO:0006664	glycolipid metabolic process	biological_process	0.12565	1	1	32	62	15235	ENSGALG00000029747
GO:0038061	NIK/NF-kappaB signaling	biological_process	0.12568	1	1	32	59	15235	ENSGALG00000040224
GO:2000177	regulation of neural precursor cell proliferation	biological_process	0.12595	1	1	32	58	15235	ENSGALG00000035419
GO:1903555	regulation of tumor necrosis factor superfamily cytokine production	biological_process	0.12628	1	1	32	60	15235	ENSGALG00000040224
GO:0032640	tumor necrosis factor production	biological_process	0.12673	1	1	32	60	15235	ENSGALG00000040224
GO:0031347	regulation of defense response	biological_process	0.1274	1	2	32	281	15235	ENSGALG00000040224,ENSGALG00000001143
GO:0043535	regulation of blood vessel endothelial cell migration	biological_process	0.12752	1	1	32	62	15235	ENSGALG00000001143
GO:1903509	liposaccharide metabolic process	biological_process	0.12769	1	1	32	63	15235	ENSGALG00000029747
GO:0044464	cell part	cellular_component	0.12776	1	26	32	10510	15235	ENSGALG00000001143,ENSGALG00000045816,ENSGALG00000039356,ENSGALG00000036796,ENSGALG00000030759,ENSGALG00000001407,ENSGALG00000001161,ENSGALG00000029747,ENSGALG00000021443,ENSGALG00000001181,ENSGALG00000038097,ENSGALG00000001425,ENSGALG00000031143,ENSGALG00000001331,ENSGALG00000035419,ENSGALG00000042730,ENSGALG00000001250,ENSGALG00000029197,ENSGALG00000035842,ENSGALG00000024326,ENSGALG00000001306,…
GO:0008076	voltage-gated potassium channel complex	cellular_component	0.12779	1	1	32	64	15235	ENSGALG00000001181
GO:0006942	regulation of striated muscle contraction	biological_process	0.12794	1	1	32	63	15235	ENSGALG00000001181
GO:0001708	cell fate specification	biological_process	0.1286	1	1	32	62	15235	ENSGALG00000035419
GO:0045727	positive regulation of translation	biological_process	0.12879	1	1	32	65	15235	ENSGALG00000024326
GO:0022836	gated channel activity	molecular_function	0.12885	1	2	32	278	15235	ENSGALG00000001167,ENSGALG00000001181
GO:0010557	positive regulation of macromolecule biosynthetic process	biological_process	0.12977	1	5	32	1225	15235	ENSGALG00000024326,ENSGALG00000029382,ENSGALG00000035419,ENSGALG00000040224,ENSGALG00000001143
GO:0034705	potassium channel complex	cellular_component	0.12985	1	1	32	65	15235	ENSGALG00000001181
GO:0021761	limbic system development	biological_process	0.13011	1	1	32	63	15235	ENSGALG00000029197
GO:0071706	tumor necrosis factor superfamily cytokine production	biological_process	0.13015	1	1	32	62	15235	ENSGALG00000040224
GO:0015297	antiporter activity	molecular_function	0.13246	1	1	32	60	15235	ENSGALG00000035842
GO:0032092	positive regulation of protein binding	biological_process	0.13352	1	1	32	64	15235	ENSGALG00000040224
GO:0032635	interleukin-6 production	biological_process	0.13392	1	1	32	64	15235	ENSGALG00000040224
GO:0002224	toll-like receptor signaling pathway	biological_process	0.13435	1	1	32	63	15235	ENSGALG00000040224
GO:0043410	positive regulation of MAPK cascade	biological_process	0.13664	1	2	32	297	15235	ENSGALG00000035419,ENSGALG00000040224
GO:0010595	positive regulation of endothelial cell migration	biological_process	0.13751	1	1	32	67	15235	ENSGALG00000001143
GO:1902936	phosphatidylinositol bisphosphate binding	molecular_function	0.13778	1	1	32	66	15235	ENSGALG00000001167
GO:0098661	inorganic anion transmembrane transport	biological_process	0.13828	1	1	32	64	15235	ENSGALG00000035842
GO:0005623	cell	cellular_component	0.13884	1	26	32	10574	15235	ENSGALG00000036796,ENSGALG00000030759,ENSGALG00000001407,ENSGALG00000001143,ENSGALG00000039356,ENSGALG00000045816,ENSGALG00000029747,ENSGALG00000021443,ENSGALG00000001181,ENSGALG00000001161,ENSGALG00000001425,ENSGALG00000001331,ENSGALG00000035419,ENSGALG00000031143,ENSGALG00000042730,ENSGALG00000001250,ENSGALG00000029197,ENSGALG00000038097,ENSGALG00000024326,ENSGALG00000001306,ENSGALG00000029382,…
GO:0007267	cell-cell signaling	biological_process	0.13895	1	3	32	593	15235	ENSGALG00000001425,ENSGALG00000021443,ENSGALG00000001181
GO:0098588	bounding membrane of organelle	cellular_component	0.13953	1	4	32	916	15235	ENSGALG00000035842,ENSGALG00000030759,ENSGALG00000042730,ENSGALG00000001425
GO:1990204	oxidoreductase complex	cellular_component	0.14187	1	1	32	80	15235	ENSGALG00000046347
GO:0031328	positive regulation of cellular biosynthetic process	biological_process	0.14189	1	5	32	1262	15235	ENSGALG00000035419,ENSGALG00000029382,ENSGALG00000024326,ENSGALG00000040224,ENSGALG00000001143
GO:0060048	cardiac muscle contraction	biological_process	0.14245	1	1	32	72	15235	ENSGALG00000001181
GO:0051092	positive regulation of NF-kappaB transcription factor activity	biological_process	0.14251	1	1	32	67	15235	ENSGALG00000040224
GO:0005516	calmodulin binding	molecular_function	0.14313	1	1	32	68	15235	ENSGALG00000018942
GO:0001843	neural tube closure	biological_process	0.14433	1	1	32	67	15235	ENSGALG00000001331
GO:0031090	organelle membrane	cellular_component	0.14456	1	5	32	1304	15235	ENSGALG00000035842,ENSGALG00000046347,ENSGALG00000030759,ENSGALG00000042730,ENSGALG00000001425
GO:1903036	positive regulation of response to wounding	biological_process	0.14516	1	1	32	72	15235	ENSGALG00000001143
GO:0002020	protease binding	molecular_function	0.14573	1	1	32	70	15235	ENSGALG00000001306
GO:0060606	tube closure	biological_process	0.14588	1	1	32	68	15235	ENSGALG00000001331
GO:0001508	action potential	biological_process	0.14648	1	1	32	70	15235	ENSGALG00000001181
GO:0009891	positive regulation of biosynthetic process	biological_process	0.14692	1	5	32	1277	15235	ENSGALG00000024326,ENSGALG00000035419,ENSGALG00000029382,ENSGALG00000040224,ENSGALG00000001143
GO:0043021	ribonucleoprotein complex binding	molecular_function	0.14703	1	1	32	73	15235	ENSGALG00000030759
GO:0043123	positive regulation of I-kappaB kinase/NF-kappaB signaling	biological_process	0.14959	1	1	32	73	15235	ENSGALG00000040224
GO:0000956	nuclear-transcribed mRNA catabolic process	biological_process	0.14988	1	1	32	75	15235	ENSGALG00000031143
GO:0010628	positive regulation of gene expression	biological_process	0.15017	1	5	32	1282	15235	ENSGALG00000001143,ENSGALG00000024326,ENSGALG00000029382,ENSGALG00000035419,ENSGALG00000040224
GO:0098800	inner mitochondrial membrane protein complex	cellular_component	0.15045	1	1	32	96	15235	ENSGALG00000046347
GO:0050728	negative regulation of inflammatory response	biological_process	0.15074	1	1	32	74	15235	ENSGALG00000001143
GO:0007005	mitochondrion organization	biological_process	0.15079	1	2	32	334	15235	ENSGALG00000046347,ENSGALG00000024326
GO:0002062	chondrocyte differentiation	biological_process	0.15113	1	1	32	75	15235	ENSGALG00000001425
GO:0034660	ncRNA metabolic process	biological_process	0.15134	1	2	32	314	15235	ENSGALG00000024326,ENSGALG00000000962
GO:0034250	positive regulation of cellular amide metabolic process	biological_process	0.15139	1	1	32	76	15235	ENSGALG00000024326
GO:0043534	blood vessel endothelial cell migration	biological_process	0.15142	1	1	32	75	15235	ENSGALG00000001143
GO:0030218	erythrocyte differentiation	biological_process	0.15195	1	1	32	74	15235	ENSGALG00000001143
GO:0015748	organophosphate ester transport	biological_process	0.15386	1	1	32	75	15235	ENSGALG00000035842
GO:0014020	primary neural tube formation	biological_process	0.15388	1	1	32	72	15235	ENSGALG00000001331
GO:0051173	positive regulation of nitrogen compound metabolic process	biological_process	0.15484	1	5	32	1296	15235	ENSGALG00000040224,ENSGALG00000024326,ENSGALG00000029382,ENSGALG00000035419,ENSGALG00000001143
GO:0016071	mRNA metabolic process	biological_process	0.15566	1	2	32	322	15235	ENSGALG00000000962,ENSGALG00000031143
GO:0021987	cerebral cortex development	biological_process	0.15886	1	1	32	76	15235	ENSGALG00000035419
GO:0043269	regulation of ion transport	biological_process	0.15897	1	2	32	325	15235	ENSGALG00000001167,ENSGALG00000001181
GO:0012505	endomembrane system	cellular_component	0.1606	1	7	32	2054	15235	ENSGALG00000030759,ENSGALG00000042730,ENSGALG00000001425,ENSGALG00000029747,ENSGALG00000021443,ENSGALG00000035842,ENSGALG00000038097
GO:0015103	inorganic anion transmembrane transporter activity	molecular_function	0.16061	1	1	32	75	15235	ENSGALG00000035842
GO:0046467	membrane lipid biosynthetic process	biological_process	0.16156	1	1	32	83	15235	ENSGALG00000029747
GO:0046330	positive regulation of JNK cascade	biological_process	0.16171	1	1	32	77	15235	ENSGALG00000040224
GO:0010821	regulation of mitochondrion organization	biological_process	0.16347	1	1	32	83	15235	ENSGALG00000024326
GO:0034101	erythrocyte homeostasis	biological_process	0.16408	1	1	32	81	15235	ENSGALG00000001143
GO:0005215	transporter activity	molecular_function	0.16466	1	4	32	974	15235	ENSGALG00000001181,ENSGALG00000001167,ENSGALG00000021443,ENSGALG00000035842
GO:0035637	multicellular organismal signaling	biological_process	0.16589	1	1	32	82	15235	ENSGALG00000001181
GO:0048869	cellular developmental process	biological_process	0.1684	1	8	32	2468	15235	ENSGALG00000001425,ENSGALG00000001331,ENSGALG00000035419,ENSGALG00000029197,ENSGALG00000001143,ENSGALG00000045816,ENSGALG00000029382,ENSGALG00000001161
GO:0046873	metal ion transmembrane transporter activity	molecular_function	0.16939	1	2	32	330	15235	ENSGALG00000001167,ENSGALG00000001181
GO:0001841	neural tube formation	biological_process	0.16981	1	1	32	80	15235	ENSGALG00000001331
GO:0002221	pattern recognition receptor signaling pathway	biological_process	0.17108	1	1	32	82	15235	ENSGALG00000040224
GO:0002758	innate immune response-activating signal transduction	biological_process	0.17108	1	1	32	82	15235	ENSGALG00000040224
GO:0016202	regulation of striated muscle tissue development	biological_process	0.17211	1	1	32	86	15235	ENSGALG00000035419
GO:0030176	integral component of endoplasmic reticulum membrane	cellular_component	0.17232	1	1	32	87	15235	ENSGALG00000035842
GO:0007416	synapse assembly	biological_process	0.17296	1	1	32	82	15235	ENSGALG00000029197
GO:0097458	neuron part	cellular_component	0.17348	1	3	32	643	15235	ENSGALG00000045816,ENSGALG00000039356,ENSGALG00000029197
GO:0055085	transmembrane transport	biological_process	0.17427	1	4	32	996	15235	ENSGALG00000001181,ENSGALG00000001167,ENSGALG00000021443,ENSGALG00000035842
GO:0006402	mRNA catabolic process	biological_process	0.17525	1	1	32	88	15235	ENSGALG00000031143
GO:0048634	regulation of muscle organ development	biological_process	0.17591	1	1	32	88	15235	ENSGALG00000035419
GO:0001501	skeletal system development	biological_process	0.1785	1	2	32	352	15235	ENSGALG00000001425,ENSGALG00000029382
GO:0019897	extrinsic component of plasma membrane	cellular_component	0.17942	1	1	32	91	15235	ENSGALG00000001331
GO:1901861	regulation of muscle tissue development	biological_process	0.18034	1	1	32	91	15235	ENSGALG00000035419
GO:0031227	intrinsic component of endoplasmic reticulum membrane	cellular_component	0.18174	1	1	32	92	15235	ENSGALG00000035842
GO:0030308	negative regulation of cell growth	biological_process	0.1823	1	1	32	91	15235	ENSGALG00000038097
GO:0010634	positive regulation of epithelial cell migration	biological_process	0.18232	1	1	32	91	15235	ENSGALG00000001143
GO:0006941	striated muscle contraction	biological_process	0.18358	1	1	32	94	15235	ENSGALG00000001181
GO:0006937	regulation of muscle contraction	biological_process	0.18407	1	1	32	95	15235	ENSGALG00000001181
GO:0005886	plasma membrane	cellular_component	0.18544	1	8	32	2505	15235	ENSGALG00000001167,ENSGALG00000021443,ENSGALG00000001181,ENSGALG00000040224,ENSGALG00000001331,ENSGALG00000035419,ENSGALG00000036796,ENSGALG00000029197
GO:0004866	endopeptidase inhibitor activity	molecular_function	0.18816	1	1	32	96	15235	ENSGALG00000001250
GO:0034220	ion transmembrane transport	biological_process	0.1891	1	3	32	683	15235	ENSGALG00000035842,ENSGALG00000001167,ENSGALG00000001181
GO:0032874	positive regulation of stress-activated MAPK cascade	biological_process	0.18926	1	1	32	92	15235	ENSGALG00000040224
GO:0048593	camera-type eye morphogenesis	biological_process	0.18992	1	1	32	91	15235	ENSGALG00000035419
GO:0015075	ion transmembrane transporter activity	molecular_function	0.19091	1	3	32	683	15235	ENSGALG00000001181,ENSGALG00000001167,ENSGALG00000035842
GO:0098798	mitochondrial protein complex	cellular_component	0.19098	1	1	32	120	15235	ENSGALG00000046347
GO:0070304	positive regulation of stress-activated protein kinase signaling cascade	biological_process	0.19127	1	1	32	93	15235	ENSGALG00000040224
GO:0005216	ion channel activity	molecular_function	0.1919	1	2	32	358	15235	ENSGALG00000001167,ENSGALG00000001181
GO:0002218	activation of innate immune response	biological_process	0.19262	1	1	32	93	15235	ENSGALG00000040224
GO:0061135	endopeptidase regulator activity	molecular_function	0.19283	1	1	32	99	15235	ENSGALG00000001250
GO:0009913	epidermal cell differentiation	biological_process	0.19314	1	1	32	95	15235	ENSGALG00000001331
GO:0015672	monovalent inorganic cation transport	biological_process	0.19318	1	2	32	376	15235	ENSGALG00000001181,ENSGALG00000001167
GO:0002262	myeloid cell homeostasis	biological_process	0.19337	1	1	32	97	15235	ENSGALG00000001143
GO:0030414	peptidase inhibitor activity	molecular_function	0.19387	1	1	32	99	15235	ENSGALG00000001250
GO:0006812	cation transport	biological_process	0.19422	1	3	32	697	15235	ENSGALG00000001181,ENSGALG00000001167,ENSGALG00000021443
GO:0030073	insulin secretion	biological_process	0.19535	1	1	32	101	15235	ENSGALG00000001425
GO:0051147	regulation of muscle cell differentiation	biological_process	0.19547	1	1	32	99	15235	ENSGALG00000035419
GO:0090150	establishment of protein localization to membrane	biological_process	0.19604	1	1	32	101	15235	ENSGALG00000030759
GO:0022838	substrate-specific channel activity	molecular_function	0.19708	1	2	32	365	15235	ENSGALG00000001181,ENSGALG00000001167
GO:0048812	neuron projection morphogenesis	biological_process	0.19732	1	2	32	356	15235	ENSGALG00000029197,ENSGALG00000045816
GO:0031348	negative regulation of defense response	biological_process	0.19814	1	1	32	99	15235	ENSGALG00000001143
GO:0045766	positive regulation of angiogenesis	biological_process	0.19826	1	1	32	99	15235	ENSGALG00000001143
GO:0003723	RNA binding	molecular_function	0.19828	1	3	32	724	15235	ENSGALG00000000962,ENSGALG00000031143,ENSGALG00000024326
GO:0072006	nephron development	biological_process	0.19836	1	1	32	98	15235	ENSGALG00000029197
GO:0051099	positive regulation of binding	biological_process	0.19861	1	1	32	101	15235	ENSGALG00000040224
GO:0006811	ion transport	biological_process	0.19921	1	4	32	1053	15235	ENSGALG00000001181,ENSGALG00000021443,ENSGALG00000001167,ENSGALG00000035842
GO:0009653	anatomical structure morphogenesis	biological_process	0.20036	1	6	32	1772	15235	ENSGALG00000045816,ENSGALG00000001143,ENSGALG00000029197,ENSGALG00000001331,ENSGALG00000035419,ENSGALG00000029382
GO:1903708	positive regulation of hemopoiesis	biological_process	0.20095	1	1	32	101	15235	ENSGALG00000001143
GO:0010594	regulation of endothelial cell migration	biological_process	0.20218	1	1	32	103	15235	ENSGALG00000001143
GO:0061061	muscle structure development	biological_process	0.20238	1	2	32	382	15235	ENSGALG00000035419,ENSGALG00000029382
GO:0045893	positive regulation of transcription, DNA-templated	biological_process	0.20376	1	4	32	1051	15235	ENSGALG00000001143,ENSGALG00000040224,ENSGALG00000029382,ENSGALG00000035419
GO:0001838	embryonic epithelial tube formation	biological_process	0.20525	1	1	32	100	15235	ENSGALG00000001331
GO:0070374	positive regulation of ERK1 and ERK2 cascade	biological_process	0.20636	1	1	32	108	15235	ENSGALG00000040224
GO:0006401	RNA catabolic process	biological_process	0.20638	1	1	32	105	15235	ENSGALG00000031143
GO:0004252	serine-type endopeptidase activity	molecular_function	0.20746	1	1	32	111	15235	ENSGALG00000001331
GO:0001071	nucleic acid binding transcription factor activity	molecular_function	0.20796	1	3	32	738	15235	ENSGALG00000001161,ENSGALG00000001143,ENSGALG00000029382
GO:0003700	transcription factor activity, sequence-specific DNA binding	molecular_function	0.20796	1	3	32	738	15235	ENSGALG00000029382,ENSGALG00000001161,ENSGALG00000001143
GO:1904018	positive regulation of vasculature development	biological_process	0.20888	1	1	32	105	15235	ENSGALG00000001143
GO:0072175	epithelial tube formation	biological_process	0.20911	1	1	32	102	15235	ENSGALG00000001331
GO:0060041	retina development in camera-type eye	biological_process	0.20993	1	1	32	104	15235	ENSGALG00000035419
GO:0008016	regulation of heart contraction	biological_process	0.21002	1	1	32	111	15235	ENSGALG00000001181
GO:0046328	regulation of JNK cascade	biological_process	0.21028	1	1	32	102	15235	ENSGALG00000040224
GO:0071944	cell periphery	cellular_component	0.21042	1	8	32	2589	15235	ENSGALG00000036796,ENSGALG00000035419,ENSGALG00000001331,ENSGALG00000029197,ENSGALG00000001167,ENSGALG00000021443,ENSGALG00000040224,ENSGALG00000001181
GO:0061351	neural precursor cell proliferation	biological_process	0.21055	1	1	32	104	15235	ENSGALG00000035419
GO:0005887	integral component of plasma membrane	cellular_component	0.21205	1	3	32	706	15235	ENSGALG00000001181,ENSGALG00000035419,ENSGALG00000001167
GO:0032846	positive regulation of homeostatic process	biological_process	0.21209	1	1	32	107	15235	ENSGALG00000001143
GO:0001764	neuron migration	biological_process	0.2171	1	1	32	107	15235	ENSGALG00000029197
GO:0022891	substrate-specific transmembrane transporter activity	molecular_function	0.21738	1	3	32	731	15235	ENSGALG00000035842,ENSGALG00000001181,ENSGALG00000001167
GO:0007224	smoothened signaling pathway	biological_process	0.218	1	1	32	108	15235	ENSGALG00000035419
GO:0016051	carbohydrate biosynthetic process	biological_process	0.21913	1	1	32	111	15235	ENSGALG00000029747
GO:0043122	regulation of I-kappaB kinase/NF-kappaB signaling	biological_process	0.21932	1	1	32	110	15235	ENSGALG00000040224
GO:0043588	skin development	biological_process	0.21975	1	1	32	108	15235	ENSGALG00000001331
GO:0007420	brain development	biological_process	0.22182	1	2	32	393	15235	ENSGALG00000029197,ENSGALG00000035419
GO:1903508	positive regulation of nucleic acid-templated transcription	biological_process	0.22286	1	4	32	1095	15235	ENSGALG00000001143,ENSGALG00000029382,ENSGALG00000035419,ENSGALG00000040224
GO:1902680	positive regulation of RNA biosynthetic process	biological_process	0.22374	1	4	32	1097	15235	ENSGALG00000029382,ENSGALG00000035419,ENSGALG00000040224,ENSGALG00000001143
GO:1903035	negative regulation of response to wounding	biological_process	0.22448	1	1	32	114	15235	ENSGALG00000001143
GO:0046914	transition metal ion binding	molecular_function	0.22451	1	3	32	741	15235	ENSGALG00000001370,ENSGALG00000001250,ENSGALG00000001407
GO:0022890	inorganic cation transmembrane transporter activity	molecular_function	0.22631	1	2	32	413	15235	ENSGALG00000001181,ENSGALG00000001167
GO:0007254	JNK cascade	biological_process	0.2269	1	1	32	111	15235	ENSGALG00000040224
GO:0061134	peptidase regulator activity	molecular_function	0.22698	1	1	32	118	15235	ENSGALG00000001250
GO:0008289	lipid binding	molecular_function	0.23044	1	2	32	411	15235	ENSGALG00000001425,ENSGALG00000001167
GO:0035148	tube formation	biological_process	0.23047	1	1	32	115	15235	ENSGALG00000001331
GO:0007519	skeletal muscle tissue development	biological_process	0.23159	1	1	32	120	15235	ENSGALG00000035419
GO:0031226	intrinsic component of plasma membrane	cellular_component	0.23267	1	3	32	740	15235	ENSGALG00000001167,ENSGALG00000035419,ENSGALG00000001181
GO:0044455	mitochondrial membrane part	cellular_component	0.2327	1	1	32	147	15235	ENSGALG00000046347
GO:0034703	cation channel complex	cellular_component	0.2347	1	1	32	122	15235	ENSGALG00000001181
GO:0060538	skeletal muscle organ development	biological_process	0.23507	1	1	32	122	15235	ENSGALG00000035419
GO:0032496	response to lipopolysaccharide	biological_process	0.23532	1	1	32	123	15235	ENSGALG00000040224
GO:0048592	eye morphogenesis	biological_process	0.23548	1	1	32	116	15235	ENSGALG00000035419
GO:0016331	morphogenesis of embryonic epithelium	biological_process	0.2365	1	1	32	118	15235	ENSGALG00000001331
GO:0060047	heart contraction	biological_process	0.23741	1	1	32	129	15235	ENSGALG00000001181
GO:0048513	organ development	biological_process	0.23761	1	6	32	1906	15235	ENSGALG00000029197,ENSGALG00000001425,ENSGALG00000001331,ENSGALG00000029382,ENSGALG00000035419,ENSGALG00000001143
GO:0090257	regulation of muscle system process	biological_process	0.23857	1	1	32	127	15235	ENSGALG00000001181
GO:0048646	anatomical structure formation involved in morphogenesis	biological_process	0.23868	1	3	32	752	15235	ENSGALG00000001331,ENSGALG00000035419,ENSGALG00000001143
GO:0045089	positive regulation of innate immune response	biological_process	0.23907	1	1	32	122	15235	ENSGALG00000040224
GO:0045637	regulation of myeloid cell differentiation	biological_process	0.23931	1	1	32	126	15235	ENSGALG00000001143
GO:0051254	positive regulation of RNA metabolic process	biological_process	0.23953	1	4	32	1130	15235	ENSGALG00000040224,ENSGALG00000029382,ENSGALG00000035419,ENSGALG00000001143
GO:0016070	RNA metabolic process	biological_process	0.23961	1	8	32	2776	15235	ENSGALG00000001161,ENSGALG00000040224,ENSGALG00000029382,ENSGALG00000000962,ENSGALG00000024326,ENSGALG00000001143,ENSGALG00000031143,ENSGALG00000035419
GO:0007156	homophilic cell adhesion via plasma membrane adhesion molecules	biological_process	0.23962	1	1	32	114	15235	ENSGALG00000029197
GO:0006508	proteolysis	biological_process	0.23993	1	4	32	1135	15235	ENSGALG00000001250,ENSGALG00000001407,ENSGALG00000001331,ENSGALG00000001370
GO:1903522	regulation of blood circulation	biological_process	0.24068	1	1	32	129	15235	ENSGALG00000001181
GO:0043565	sequence-specific DNA binding	molecular_function	0.2408	1	3	32	785	15235	ENSGALG00000029382,ENSGALG00000001143,ENSGALG00000001161
GO:0006643	membrane lipid metabolic process	biological_process	0.24091	1	1	32	128	15235	ENSGALG00000029747
GO:0045944	positive regulation of transcription from RNA polymerase II promoter	biological_process	0.24144	1	3	32	766	15235	ENSGALG00000029382,ENSGALG00000035419,ENSGALG00000001143
GO:0008544	epidermis development	biological_process	0.24227	1	1	32	122	15235	ENSGALG00000001331
GO:0043408	regulation of MAPK cascade	biological_process	0.24302	1	2	32	430	15235	ENSGALG00000040224,ENSGALG00000035419
GO:0015698	inorganic anion transport	biological_process	0.24316	1	1	32	121	15235	ENSGALG00000035842
GO:0098662	inorganic cation transmembrane transport	biological_process	0.24446	1	2	32	436	15235	ENSGALG00000001181,ENSGALG00000001167
GO:0010951	negative regulation of endopeptidase activity	biological_process	0.2448	1	1	32	128	15235	ENSGALG00000001250
GO:0030072	peptide hormone secretion	biological_process	0.24553	1	1	32	130	15235	ENSGALG00000001425
GO:0007249	I-kappaB kinase/NF-kappaB signaling	biological_process	0.24574	1	1	32	125	15235	ENSGALG00000040224
GO:0043542	endothelial cell migration	biological_process	0.24596	1	1	32	128	15235	ENSGALG00000001143
GO:0008236	serine-type peptidase activity	molecular_function	0.24627	1	1	32	134	15235	ENSGALG00000001331
GO:0003676	nucleic acid binding	molecular_function	0.24666	1	7	32	2412	15235	ENSGALG00000001161,ENSGALG00000001341,ENSGALG00000001143,ENSGALG00000029382,ENSGALG00000031143,ENSGALG00000000962,ENSGALG00000024326
GO:0003015	heart process	biological_process	0.24716	1	1	32	135	15235	ENSGALG00000001181
GO:0007411	axon guidance	biological_process	0.24845	1	1	32	124	15235	ENSGALG00000045816
GO:0044723	single-organism carbohydrate metabolic process	biological_process	0.24965	1	2	32	435	15235	ENSGALG00000029747,ENSGALG00000042730
GO:0017171	serine hydrolase activity	molecular_function	0.24967	1	1	32	136	15235	ENSGALG00000001331
GO:1901137	carbohydrate derivative biosynthetic process	biological_process	0.25069	1	2	32	448	15235	ENSGALG00000042730,ENSGALG00000029747
GO:0002790	peptide secretion	biological_process	0.25103	1	1	32	133	15235	ENSGALG00000001425
GO:0060322	head development	biological_process	0.25133	1	2	32	428	15235	ENSGALG00000035419,ENSGALG00000029197
GO:0010466	negative regulation of peptidase activity	biological_process	0.25151	1	1	32	132	15235	ENSGALG00000001250
GO:0097485	neuron projection guidance	biological_process	0.25221	1	1	32	126	15235	ENSGALG00000045816
GO:0048598	embryonic morphogenesis	biological_process	0.25346	1	2	32	435	15235	ENSGALG00000035419,ENSGALG00000001331
GO:0051091	positive regulation of sequence-specific DNA binding transcription factor activity	biological_process	0.25384	1	1	32	131	15235	ENSGALG00000040224
GO:0045926	negative regulation of growth	biological_process	0.25447	1	1	32	132	15235	ENSGALG00000038097
GO:0048729	tissue morphogenesis	biological_process	0.25529	1	2	32	434	15235	ENSGALG00000001331,ENSGALG00000035419
GO:0021915	neural tube development	biological_process	0.25625	1	1	32	128	15235	ENSGALG00000001331
GO:0032872	regulation of stress-activated MAPK cascade	biological_process	0.2564	1	1	32	129	15235	ENSGALG00000040224
GO:0070302	regulation of stress-activated protein kinase signaling cascade	biological_process	0.25825	1	1	32	130	15235	ENSGALG00000040224
GO:0002237	response to molecule of bacterial origin	biological_process	0.25862	1	1	32	136	15235	ENSGALG00000040224
GO:0002684	positive regulation of immune system process	biological_process	0.26008	1	2	32	451	15235	ENSGALG00000040224,ENSGALG00000001143
GO:0000977	RNA polymerase II regulatory region sequence-specific DNA binding	molecular_function	0.26114	1	2	32	450	15235	ENSGALG00000029382,ENSGALG00000001143
GO:0001012	RNA polymerase II regulatory region DNA binding	molecular_function	0.26114	1	2	32	450	15235	ENSGALG00000001143,ENSGALG00000029382
GO:0006928	movement of cell or subcellular component	biological_process	0.26123	1	4	32	1166	15235	ENSGALG00000045816,ENSGALG00000001143,ENSGALG00000001181,ENSGALG00000029197
GO:1902494	catalytic complex	cellular_component	0.26435	1	3	32	828	15235	ENSGALG00000001306,ENSGALG00000042730,ENSGALG00000046347
GO:0010632	regulation of epithelial cell migration	biological_process	0.26474	1	1	32	139	15235	ENSGALG00000001143
GO:0009888	tissue development	biological_process	0.26515	1	4	32	1186	15235	ENSGALG00000001331,ENSGALG00000029382,ENSGALG00000035419,ENSGALG00000001425
GO:0045088	regulation of innate immune response	biological_process	0.26838	1	1	32	139	15235	ENSGALG00000040224
GO:0015833	peptide transport	biological_process	0.27018	1	1	32	144	15235	ENSGALG00000001425
GO:0098656	anion transmembrane transport	biological_process	0.27298	1	1	32	139	15235	ENSGALG00000035842
GO:0016758	transferase activity, transferring hexosyl groups	molecular_function	0.27324	1	1	32	142	15235	ENSGALG00000042730
GO:0000165	MAPK cascade	biological_process	0.274	1	2	32	467	15235	ENSGALG00000040224,ENSGALG00000035419
GO:0030182	neuron differentiation	biological_process	0.27821	1	3	32	820	15235	ENSGALG00000045816,ENSGALG00000029197,ENSGALG00000035419
GO:0098655	cation transmembrane transport	biological_process	0.27836	1	2	32	476	15235	ENSGALG00000001167,ENSGALG00000001181
GO:0015291	secondary active transmembrane transporter activity	molecular_function	0.28105	1	1	32	141	15235	ENSGALG00000035842
GO:0051403	stress-activated MAPK cascade	biological_process	0.28284	1	1	32	145	15235	ENSGALG00000040224
GO:0098742	cell-cell adhesion via plasma-membrane adhesion molecules	biological_process	0.28424	1	1	32	141	15235	ENSGALG00000029197
GO:0030054	cell junction	cellular_component	0.28506	1	2	32	469	15235	ENSGALG00000021443,ENSGALG00000039356
GO:0034645	cellular macromolecule biosynthetic process	biological_process	0.28544	1	8	32	2939	15235	ENSGALG00000001161,ENSGALG00000040224,ENSGALG00000029382,ENSGALG00000024326,ENSGALG00000029747,ENSGALG00000001143,ENSGALG00000042730,ENSGALG00000035419
GO:0030258	lipid modification	biological_process	0.28553	1	1	32	147	15235	ENSGALG00000029747
GO:0070372	regulation of ERK1 and ERK2 cascade	biological_process	0.28581	1	1	32	155	15235	ENSGALG00000040224
GO:0008324	cation transmembrane transporter activity	molecular_function	0.28584	1	2	32	482	15235	ENSGALG00000001167,ENSGALG00000001181
GO:0010008	endosome membrane	cellular_component	0.28647	1	1	32	151	15235	ENSGALG00000001425
GO:0000375	RNA splicing, via transesterification reactions	biological_process	0.28659	1	1	32	157	15235	ENSGALG00000031143
GO:0000377	RNA splicing, via transesterification reactions with bulged adenosine as nucleophile	biological_process	0.28659	1	1	32	157	15235	ENSGALG00000031143
GO:0000398	mRNA splicing, via spliceosome	biological_process	0.28659	1	1	32	157	15235	ENSGALG00000031143
GO:0005739	mitochondrion	cellular_component	0.28871	1	3	32	913	15235	ENSGALG00000024326,ENSGALG00000031143,ENSGALG00000046347
GO:0050808	synapse organization	biological_process	0.28925	1	1	32	148	15235	ENSGALG00000029197
GO:0045935	positive regulation of nucleobase-containing compound metabolic process	biological_process	0.28937	1	4	32	1228	15235	ENSGALG00000001143,ENSGALG00000035419,ENSGALG00000029382,ENSGALG00000040224
GO:0023014	signal transduction by protein phosphorylation	biological_process	0.2894	1	2	32	484	15235	ENSGALG00000035419,ENSGALG00000040224
GO:0050727	regulation of inflammatory response	biological_process	0.29002	1	1	32	154	15235	ENSGALG00000001143
GO:0050890	cognition	biological_process	0.29304	1	1	32	152	15235	ENSGALG00000029747
GO:0009952	anterior/posterior pattern specification	biological_process	0.29353	1	1	32	161	15235	ENSGALG00000035419
GO:0022892	substrate-specific transporter activity	molecular_function	0.29444	1	3	32	862	15235	ENSGALG00000001167,ENSGALG00000001181,ENSGALG00000035842
GO:0030097	hemopoiesis	biological_process	0.29526	1	2	32	491	15235	ENSGALG00000029197,ENSGALG00000001143
GO:0000976	transcription regulatory region sequence-specific DNA binding	molecular_function	0.29587	1	2	32	491	15235	ENSGALG00000029382,ENSGALG00000001143
GO:0042886	amide transport	biological_process	0.2968	1	1	32	161	15235	ENSGALG00000001425
GO:0032103	positive regulation of response to external stimulus	biological_process	0.29831	1	1	32	162	15235	ENSGALG00000001143
GO:0070371	ERK1 and ERK2 cascade	biological_process	0.30195	1	1	32	165	15235	ENSGALG00000040224
GO:0019898	extrinsic component of membrane	cellular_component	0.3023	1	1	32	160	15235	ENSGALG00000001331
GO:0046879	hormone secretion	biological_process	0.30444	1	1	32	168	15235	ENSGALG00000001425
GO:0006936	muscle contraction	biological_process	0.31135	1	1	32	173	15235	ENSGALG00000001181
GO:0005769	early endosome	cellular_component	0.31166	1	1	32	165	15235	ENSGALG00000001425
GO:0009914	hormone transport	biological_process	0.31241	1	1	32	174	15235	ENSGALG00000001425
GO:0044440	endosomal part	cellular_component	0.31258	1	1	32	166	15235	ENSGALG00000001425
GO:0006357	regulation of transcription from RNA polymerase II promoter	biological_process	0.31301	1	4	32	1283	15235	ENSGALG00000035419,ENSGALG00000029382,ENSGALG00000001161,ENSGALG00000001143
GO:0009059	macromolecule biosynthetic process	biological_process	0.31385	1	8	32	3021	15235	ENSGALG00000042730,ENSGALG00000035419,ENSGALG00000001143,ENSGALG00000040224,ENSGALG00000029382,ENSGALG00000029747,ENSGALG00000024326,ENSGALG00000001161
GO:0005975	carbohydrate metabolic process	biological_process	0.3151	1	2	32	513	15235	ENSGALG00000029747,ENSGALG00000042730
GO:0002757	immune response-activating signal transduction	biological_process	0.31653	1	1	32	168	15235	ENSGALG00000040224
GO:0045765	regulation of angiogenesis	biological_process	0.31704	1	1	32	170	15235	ENSGALG00000001143
GO:0044707	single-multicellular organism process	biological_process	0.31711	1	10	32	3824	15235	ENSGALG00000001143,ENSGALG00000045816,ENSGALG00000001331,ENSGALG00000035419,ENSGALG00000001425,ENSGALG00000029197,ENSGALG00000029382,ENSGALG00000029747,ENSGALG00000001181,ENSGALG00000040224
GO:0010631	epithelial cell migration	biological_process	0.31954	1	1	32	173	15235	ENSGALG00000001143
GO:0032147	activation of protein kinase activity	biological_process	0.31992	1	1	32	173	15235	ENSGALG00000040224
GO:0048872	homeostasis of number of cells	biological_process	0.32177	1	1	32	173	15235	ENSGALG00000001143
GO:0030425	dendrite	cellular_component	0.32277	1	1	32	169	15235	ENSGALG00000029197
GO:0048705	skeletal system morphogenesis	biological_process	0.32279	1	1	32	181	15235	ENSGALG00000029382
GO:0048534	hematopoietic or lymphoid organ development	biological_process	0.32319	1	2	32	526	15235	ENSGALG00000001143,ENSGALG00000029197
GO:0030001	metal ion transport	biological_process	0.32352	1	2	32	525	15235	ENSGALG00000001167,ENSGALG00000001181
GO:0031098	stress-activated protein kinase signaling cascade	biological_process	0.32368	1	1	32	170	15235	ENSGALG00000040224
GO:0090132	epithelium migration	biological_process	0.32385	1	1	32	176	15235	ENSGALG00000001143
GO:0032270	positive regulation of cellular protein metabolic process	biological_process	0.32387	1	3	32	913	15235	ENSGALG00000024326,ENSGALG00000035419,ENSGALG00000040224
GO:0002764	immune response-regulating signaling pathway	biological_process	0.32436	1	1	32	173	15235	ENSGALG00000040224
GO:0045597	positive regulation of cell differentiation	biological_process	0.32661	1	2	32	526	15235	ENSGALG00000001143,ENSGALG00000035419
GO:0090130	tissue migration	biological_process	0.32695	1	1	32	178	15235	ENSGALG00000001143
GO:0034655	nucleobase-containing compound catabolic process	biological_process	0.32698	1	1	32	182	15235	ENSGALG00000031143
GO:0043231	intracellular membrane-bounded organelle	cellular_component	0.32977	1	16	32	6598	15235	ENSGALG00000029747,ENSGALG00000001161,ENSGALG00000036796,ENSGALG00000030759,ENSGALG00000001143,ENSGALG00000024326,ENSGALG00000029382,ENSGALG00000000962,ENSGALG00000001306,ENSGALG00000046347,ENSGALG00000035842,ENSGALG00000001425,ENSGALG00000031143,ENSGALG00000042730,ENSGALG00000001250,ENSGALG00000038097
GO:0007417	central nervous system development	biological_process	0.32992	1	2	32	521	15235	ENSGALG00000035419,ENSGALG00000029197
GO:0071902	positive regulation of protein serine/threonine kinase activity	biological_process	0.3301	1	1	32	181	15235	ENSGALG00000040224
GO:0045165	cell fate commitment	biological_process	0.3304	1	1	32	182	15235	ENSGALG00000035419
GO:1902533	positive regulation of intracellular signal transduction	biological_process	0.33049	1	2	32	542	15235	ENSGALG00000035419,ENSGALG00000040224
GO:1901342	regulation of vasculature development	biological_process	0.33189	1	1	32	180	15235	ENSGALG00000001143
GO:0005743	mitochondrial inner membrane	cellular_component	0.33293	1	1	32	215	15235	ENSGALG00000046347
GO:0034702	ion channel complex	cellular_component	0.33303	1	1	32	181	15235	ENSGALG00000001181
GO:0001822	kidney development	biological_process	0.3332	1	1	32	179	15235	ENSGALG00000029197
GO:0000790	nuclear chromatin	cellular_component	0.33345	1	1	32	190	15235	ENSGALG00000001306
GO:0045666	positive regulation of neuron differentiation	biological_process	0.33603	1	1	32	179	15235	ENSGALG00000035419
GO:0051240	positive regulation of multicellular organismal process	biological_process	0.33715	1	3	32	925	15235	ENSGALG00000035419,ENSGALG00000040224,ENSGALG00000001143
GO:0006366	transcription from RNA polymerase II promoter	biological_process	0.33727	1	4	32	1332	15235	ENSGALG00000029382,ENSGALG00000035419,ENSGALG00000001143,ENSGALG00000001161
GO:0031175	neuron projection development	biological_process	0.33771	1	2	32	525	15235	ENSGALG00000045816,ENSGALG00000029197
GO:0048699	generation of neurons	biological_process	0.33882	1	3	32	916	15235	ENSGALG00000029197,ENSGALG00000035419,ENSGALG00000045816
GO:0007399	nervous system development	biological_process	0.33981	1	4	32	1311	15235	ENSGALG00000001331,ENSGALG00000035419,ENSGALG00000029197,ENSGALG00000045816
GO:0044459	plasma membrane part	cellular_component	0.34099	1	4	32	1312	15235	ENSGALG00000035419,ENSGALG00000001331,ENSGALG00000001167,ENSGALG00000001181
GO:0043227	membrane-bounded organelle	cellular_component	0.3428	1	16	32	6642	15235	ENSGALG00000038097,ENSGALG00000042730,ENSGALG00000001250,ENSGALG00000001425,ENSGALG00000031143,ENSGALG00000035842,ENSGALG00000046347,ENSGALG00000024326,ENSGALG00000029382,ENSGALG00000001306,ENSGALG00000000962,ENSGALG00000001143,ENSGALG00000030759,ENSGALG00000036796,ENSGALG00000001161,ENSGALG00000029747
GO:0031301	integral component of organelle membrane	cellular_component	0.34305	1	1	32	194	15235	ENSGALG00000035842
GO:0006417	regulation of translation	biological_process	0.34571	1	1	32	193	15235	ENSGALG00000024326
GO:0051270	regulation of cellular component movement	biological_process	0.34878	1	2	32	556	15235	ENSGALG00000001143,ENSGALG00000001181
GO:0005576	extracellular region	cellular_component	0.34962	1	3	32	1032	15235	ENSGALG00000001331,ENSGALG00000029197,ENSGALG00000001407
GO:0032102	negative regulation of response to external stimulus	biological_process	0.34966	1	1	32	191	15235	ENSGALG00000001143
GO:0008270	zinc ion binding	molecular_function	0.35149	1	2	32	554	15235	ENSGALG00000001370,ENSGALG00000001407
GO:0002520	immune system development	biological_process	0.35218	1	2	32	560	15235	ENSGALG00000029197,ENSGALG00000001143
GO:0051056	regulation of small GTPase mediated signal transduction	biological_process	0.35271	1	1	32	186	15235	ENSGALG00000035419
GO:0072001	renal system development	biological_process	0.3531	1	1	32	192	15235	ENSGALG00000029197
GO:0001819	positive regulation of cytokine production	biological_process	0.35422	1	1	32	196	15235	ENSGALG00000040224
GO:0031300	intrinsic component of organelle membrane	cellular_component	0.355	1	1	32	202	15235	ENSGALG00000035842
GO:0090304	nucleic acid metabolic process	biological_process	0.35909	1	8	32	3118	15235	ENSGALG00000001161,ENSGALG00000029382,ENSGALG00000000962,ENSGALG00000024326,ENSGALG00000040224,ENSGALG00000001143,ENSGALG00000031143,ENSGALG00000035419
GO:0001934	positive regulation of protein phosphorylation	biological_process	0.36036	1	2	32	577	15235	ENSGALG00000035419,ENSGALG00000040224
GO:1902495	transmembrane transporter complex	cellular_component	0.36127	1	1	32	202	15235	ENSGALG00000001181
GO:0051247	positive regulation of protein metabolic process	biological_process	0.36257	1	3	32	974	15235	ENSGALG00000040224,ENSGALG00000035419,ENSGALG00000024326
GO:0008380	RNA splicing	biological_process	0.36297	1	1	32	209	15235	ENSGALG00000031143
GO:0009790	embryo development	biological_process	0.36317	1	2	32	568	15235	ENSGALG00000035419,ENSGALG00000001331
GO:0004857	enzyme inhibitor activity	molecular_function	0.36531	1	1	32	210	15235	ENSGALG00000001250
GO:0052548	regulation of endopeptidase activity	biological_process	0.36594	1	1	32	206	15235	ENSGALG00000001250
GO:0032501	multicellular organismal process	biological_process	0.36671	1	10	32	3992	15235	ENSGALG00000029197,ENSGALG00000001331,ENSGALG00000035419,ENSGALG00000001425,ENSGALG00000045816,ENSGALG00000001143,ENSGALG00000001181,ENSGALG00000040224,ENSGALG00000029382,ENSGALG00000029747
GO:1990351	transporter complex	cellular_component	0.36672	1	1	32	207	15235	ENSGALG00000001181
GO:0000975	regulatory region DNA binding	molecular_function	0.36719	1	2	32	576	15235	ENSGALG00000001143,ENSGALG00000029382
GO:0001067	regulatory region nucleic acid binding	molecular_function	0.36719	1	2	32	576	15235	ENSGALG00000029382,ENSGALG00000001143
GO:0044212	transcription regulatory region DNA binding	molecular_function	0.36719	1	2	32	576	15235	ENSGALG00000029382,ENSGALG00000001143
GO:0044270	cellular nitrogen compound catabolic process	biological_process	0.36821	1	1	32	210	15235	ENSGALG00000031143
GO:0016050	vesicle organization	biological_process	0.36822	1	1	32	204	15235	ENSGALG00000001425
GO:0090596	sensory organ morphogenesis	biological_process	0.36901	1	1	32	204	15235	ENSGALG00000035419
GO:0045861	negative regulation of proteolysis	biological_process	0.36918	1	1	32	208	15235	ENSGALG00000001250
GO:0002253	activation of immune response	biological_process	0.3693	1	1	32	204	15235	ENSGALG00000040224
GO:0048731	system development	biological_process	0.37006	1	7	32	2650	15235	ENSGALG00000045816,ENSGALG00000001143,ENSGALG00000029197,ENSGALG00000001425,ENSGALG00000029382,ENSGALG00000001331,ENSGALG00000035419
GO:0019866	organelle inner membrane	cellular_component	0.37122	1	1	32	242	15235	ENSGALG00000046347
GO:0048858	cell projection morphogenesis	biological_process	0.37126	1	2	32	563	15235	ENSGALG00000045816,ENSGALG00000029197
GO:0008509	anion transmembrane transporter activity	molecular_function	0.37144	1	1	32	202	15235	ENSGALG00000035842
GO:0046700	heterocycle catabolic process	biological_process	0.37358	1	1	32	214	15235	ENSGALG00000031143
GO:1903706	regulation of hemopoiesis	biological_process	0.37437	1	1	32	212	15235	ENSGALG00000001143
GO:0003012	muscle system process	biological_process	0.37458	1	1	32	216	15235	ENSGALG00000001181
GO:0019439	aromatic compound catabolic process	biological_process	0.3765	1	1	32	216	15235	ENSGALG00000031143
GO:0042995	cell projection	cellular_component	0.37659	1	3	32	971	15235	ENSGALG00000029197,ENSGALG00000039356,ENSGALG00000045816
GO:0034248	regulation of cellular amide metabolic process	biological_process	0.37955	1	1	32	216	15235	ENSGALG00000024326
GO:0042327	positive regulation of phosphorylation	biological_process	0.38144	1	2	32	602	15235	ENSGALG00000040224,ENSGALG00000035419
GO:0022008	neurogenesis	biological_process	0.38194	1	3	32	984	15235	ENSGALG00000045816,ENSGALG00000029197,ENSGALG00000035419
GO:0032990	cell part morphogenesis	biological_process	0.3825	1	2	32	578	15235	ENSGALG00000045816,ENSGALG00000029197
GO:0052547	regulation of peptidase activity	biological_process	0.38314	1	1	32	218	15235	ENSGALG00000001250
GO:0051090	regulation of sequence-specific DNA binding transcription factor activity	biological_process	0.38483	1	1	32	217	15235	ENSGALG00000040224
GO:0001558	regulation of cell growth	biological_process	0.38553	1	1	32	216	15235	ENSGALG00000038097
GO:2000112	regulation of cellular macromolecule biosynthetic process	biological_process	0.38575	1	6	32	2309	15235	ENSGALG00000001143,ENSGALG00000001161,ENSGALG00000035419,ENSGALG00000029382,ENSGALG00000024326,ENSGALG00000040224
GO:0007517	muscle organ development	biological_process	0.38714	1	1	32	224	15235	ENSGALG00000035419
GO:0006952	defense response	biological_process	0.38897	1	2	32	634	15235	ENSGALG00000001143,ENSGALG00000040224
GO:0003924	GTPase activity	molecular_function	0.39471	1	1	32	243	15235	ENSGALG00000030759
GO:0001655	urogenital system development	biological_process	0.39566	1	1	32	221	15235	ENSGALG00000029197
GO:1901361	organic cyclic compound catabolic process	biological_process	0.39701	1	1	32	231	15235	ENSGALG00000031143
GO:0040011	locomotion	biological_process	0.39931	1	3	32	1022	15235	ENSGALG00000029197,ENSGALG00000045816,ENSGALG00000001143
GO:0051346	negative regulation of hydrolase activity	biological_process	0.40081	1	1	32	230	15235	ENSGALG00000001250
GO:0060562	epithelial tube morphogenesis	biological_process	0.40225	1	1	32	225	15235	ENSGALG00000001331
GO:0042802	identical protein binding	molecular_function	0.40492	1	3	32	1042	15235	ENSGALG00000040224,ENSGALG00000001250,ENSGALG00000001143
GO:0030099	myeloid cell differentiation	biological_process	0.40602	1	1	32	235	15235	ENSGALG00000001143
GO:0009617	response to bacterium	biological_process	0.40614	1	1	32	245	15235	ENSGALG00000040224
GO:0072594	establishment of protein localization to organelle	biological_process	0.4069	1	1	32	237	15235	ENSGALG00000030759
GO:0032970	regulation of actin filament-based process	biological_process	0.40893	1	1	32	239	15235	ENSGALG00000001181
GO:0050769	positive regulation of neurogenesis	biological_process	0.41101	1	1	32	231	15235	ENSGALG00000035419
GO:0043010	camera-type eye development	biological_process	0.41248	1	1	32	234	15235	ENSGALG00000035419
GO:0042391	regulation of membrane potential	biological_process	0.41269	1	1	32	235	15235	ENSGALG00000001181
GO:0010467	gene expression	biological_process	0.41308	1	8	32	3296	15235	ENSGALG00000000962,ENSGALG00000029382,ENSGALG00000024326,ENSGALG00000040224,ENSGALG00000001161,ENSGALG00000031143,ENSGALG00000035419,ENSGALG00000001143
GO:0010562	positive regulation of phosphorus metabolic process	biological_process	0.41391	1	2	32	643	15235	ENSGALG00000040224,ENSGALG00000035419
GO:0045937	positive regulation of phosphate metabolic process	biological_process	0.41391	1	2	32	643	15235	ENSGALG00000035419,ENSGALG00000040224
GO:1903034	regulation of response to wounding	biological_process	0.41448	1	1	32	239	15235	ENSGALG00000001143
GO:0010556	regulation of macromolecule biosynthetic process	biological_process	0.4151	1	6	32	2381	15235	ENSGALG00000035419,ENSGALG00000029382,ENSGALG00000024326,ENSGALG00000040224,ENSGALG00000001143,ENSGALG00000001161
GO:0023061	signal release	biological_process	0.41675	1	1	32	248	15235	ENSGALG00000001425
GO:0006397	mRNA processing	biological_process	0.41831	1	1	32	246	15235	ENSGALG00000031143
GO:0001667	ameboidal-type cell migration	biological_process	0.41935	1	1	32	243	15235	ENSGALG00000001143
GO:0008015	blood circulation	biological_process	0.42044	1	1	32	252	15235	ENSGALG00000001181
GO:0009887	organ morphogenesis	biological_process	0.4229	1	2	32	648	15235	ENSGALG00000035419,ENSGALG00000029382
GO:0002682	regulation of immune system process	biological_process	0.4232	1	2	32	654	15235	ENSGALG00000001143,ENSGALG00000040224
GO:0022804	active transmembrane transporter activity	molecular_function	0.42353	1	1	32	239	15235	ENSGALG00000035842
GO:0032844	regulation of homeostatic process	biological_process	0.42398	1	1	32	248	15235	ENSGALG00000001143
GO:0010817	regulation of hormone levels	biological_process	0.42731	1	1	32	256	15235	ENSGALG00000001425
GO:0014706	striated muscle tissue development	biological_process	0.42776	1	1	32	253	15235	ENSGALG00000035419
GO:0044057	regulation of system process	biological_process	0.42783	1	1	32	259	15235	ENSGALG00000001181
GO:0003013	circulatory system process	biological_process	0.42791	1	1	32	258	15235	ENSGALG00000001181
GO:0006605	protein targeting	biological_process	0.43056	1	1	32	256	15235	ENSGALG00000030759
GO:0016787	hydrolase activity	molecular_function	0.43187	1	5	32	1950	15235	ENSGALG00000030759,ENSGALG00000001407,ENSGALG00000001331,ENSGALG00000001370,ENSGALG00000031143
GO:0048666	neuron development	biological_process	0.43376	1	2	32	646	15235	ENSGALG00000029197,ENSGALG00000045816
GO:0035239	tube morphogenesis	biological_process	0.43578	1	1	32	251	15235	ENSGALG00000001331
GO:0003002	regionalization	biological_process	0.44059	1	1	32	265	15235	ENSGALG00000035419
GO:0043009	chordate embryonic development	biological_process	0.44198	1	1	32	261	15235	ENSGALG00000001331
GO:0072657	protein localization to membrane	biological_process	0.44352	1	1	32	262	15235	ENSGALG00000030759
GO:0009306	protein secretion	biological_process	0.44411	1	1	32	264	15235	ENSGALG00000001425
GO:0031326	regulation of cellular biosynthetic process	biological_process	0.44522	1	6	32	2453	15235	ENSGALG00000024326,ENSGALG00000035419,ENSGALG00000029382,ENSGALG00000040224,ENSGALG00000001143,ENSGALG00000001161
GO:0007275	multicellular organismal development	biological_process	0.4483	1	7	32	2849	15235	ENSGALG00000045816,ENSGALG00000001143,ENSGALG00000029197,ENSGALG00000029382,ENSGALG00000001331,ENSGALG00000035419,ENSGALG00000001425
GO:0016049	cell growth	biological_process	0.44915	1	1	32	263	15235	ENSGALG00000038097
GO:0031966	mitochondrial membrane	cellular_component	0.45056	1	1	32	305	15235	ENSGALG00000046347
GO:0031325	positive regulation of cellular metabolic process	biological_process	0.45133	1	5	32	1988	15235	ENSGALG00000001143,ENSGALG00000040224,ENSGALG00000029382,ENSGALG00000035419,ENSGALG00000024326
GO:0060537	muscle tissue development	biological_process	0.45163	1	1	32	271	15235	ENSGALG00000035419
GO:0006954	inflammatory response	biological_process	0.45165	1	1	32	277	15235	ENSGALG00000001143
GO:0000982	transcription factor activity, RNA polymerase II core promoter proximal region sequence-specific binding	molecular_function	0.45283	1	1	32	273	15235	ENSGALG00000001143
GO:0016462	pyrophosphatase activity	molecular_function	0.45299	1	2	32	690	15235	ENSGALG00000030759,ENSGALG00000031143
GO:0001654	eye development	biological_process	0.45443	1	1	32	266	15235	ENSGALG00000035419
GO:0007409	axonogenesis	biological_process	0.45461	1	1	32	260	15235	ENSGALG00000045816
GO:0016818	hydrolase activity, acting on acid anhydrides, in phosphorus-containing anhydrides	molecular_function	0.45464	1	2	32	693	15235	ENSGALG00000030759,ENSGALG00000031143
GO:0001228	transcriptional activator activity, RNA polymerase II transcription regulatory region sequence-specific binding	molecular_function	0.45512	1	1	32	271	15235	ENSGALG00000029382
GO:0036477	somatodendritic compartment	cellular_component	0.45611	1	1	32	268	15235	ENSGALG00000029197
GO:0009889	regulation of biosynthetic process	biological_process	0.45612	1	6	32	2480	15235	ENSGALG00000001143,ENSGALG00000001161,ENSGALG00000029382,ENSGALG00000035419,ENSGALG00000024326,ENSGALG00000040224
GO:0009792	embryo development ending in birth or egg hatching	biological_process	0.45618	1	1	32	274	15235	ENSGALG00000001331
GO:0071900	regulation of protein serine/threonine kinase activity	biological_process	0.45628	1	1	32	275	15235	ENSGALG00000040224
GO:0016817	hydrolase activity, acting on acid anhydrides	molecular_function	0.45634	1	2	32	695	15235	ENSGALG00000030759,ENSGALG00000031143
GO:0030335	positive regulation of cell migration	biological_process	0.45648	1	1	32	273	15235	ENSGALG00000001143
GO:1901135	carbohydrate derivative metabolic process	biological_process	0.45666	1	2	32	710	15235	ENSGALG00000029747,ENSGALG00000042730
GO:0045087	innate immune response	biological_process	0.46094	1	1	32	286	15235	ENSGALG00000040224
GO:0043170	macromolecule metabolic process	biological_process	0.46224	1	14	32	6127	15235	ENSGALG00000001143,ENSGALG00000001407,ENSGALG00000001250,ENSGALG00000042730,ENSGALG00000001331,ENSGALG00000031143,ENSGALG00000035419,ENSGALG00000001161,ENSGALG00000040224,ENSGALG00000000962,ENSGALG00000001370,ENSGALG00000029382,ENSGALG00000024326,ENSGALG00000029747
GO:0010604	positive regulation of macromolecule metabolic process	biological_process	0.46323	1	5	32	2013	15235	ENSGALG00000001143,ENSGALG00000040224,ENSGALG00000024326,ENSGALG00000029382,ENSGALG00000035419
GO:1901700	response to oxygen-containing compound	biological_process	0.46623	1	2	32	697	15235	ENSGALG00000040224,ENSGALG00000031143
GO:2000147	positive regulation of cell motility	biological_process	0.46656	1	1	32	282	15235	ENSGALG00000001143
GO:0006355	regulation of transcription, DNA-templated	biological_process	0.46694	1	5	32	2059	15235	ENSGALG00000001161,ENSGALG00000001143,ENSGALG00000040224,ENSGALG00000035419,ENSGALG00000029382
GO:0051962	positive regulation of nervous system development	biological_process	0.46854	1	1	32	275	15235	ENSGALG00000035419
GO:0051272	positive regulation of cellular component movement	biological_process	0.46925	1	1	32	284	15235	ENSGALG00000001143
GO:0005525	GTP binding	molecular_function	0.4744	1	1	32	308	15235	ENSGALG00000030759
GO:0019538	protein metabolic process	biological_process	0.47555	1	9	32	3868	15235	ENSGALG00000042730,ENSGALG00000001250,ENSGALG00000001407,ENSGALG00000035419,ENSGALG00000001331,ENSGALG00000040224,ENSGALG00000024326,ENSGALG00000029747,ENSGALG00000001370
GO:0050778	positive regulation of immune response	biological_process	0.47728	1	1	32	289	15235	ENSGALG00000040224
GO:0031401	positive regulation of protein modification process	biological_process	0.47772	1	2	32	725	15235	ENSGALG00000040224,ENSGALG00000035419
GO:0040017	positive regulation of locomotion	biological_process	0.47782	1	1	32	291	15235	ENSGALG00000001143
GO:0048584	positive regulation of response to stimulus	biological_process	0.47796	1	3	32	1168	15235	ENSGALG00000035419,ENSGALG00000040224,ENSGALG00000001143
GO:0044765	single-organism transport	biological_process	0.47883	1	6	32	2504	15235	ENSGALG00000001167,ENSGALG00000021443,ENSGALG00000001425,ENSGALG00000001181,ENSGALG00000030759,ENSGALG00000035842
GO:0005740	mitochondrial envelope	cellular_component	0.47895	1	1	32	332	15235	ENSGALG00000046347
GO:0032268	regulation of cellular protein metabolic process	biological_process	0.47928	1	4	32	1608	15235	ENSGALG00000024326,ENSGALG00000035419,ENSGALG00000040224,ENSGALG00000001250
GO:0046982	protein heterodimerization activity	molecular_function	0.481	1	1	32	314	15235	ENSGALG00000040224
GO:0061564	axon development	biological_process	0.4819	1	1	32	282	15235	ENSGALG00000045816
GO:1903506	regulation of nucleic acid-templated transcription	biological_process	0.4834	1	5	32	2097	15235	ENSGALG00000001143,ENSGALG00000001161,ENSGALG00000029382,ENSGALG00000035419,ENSGALG00000040224
GO:0044454	nuclear chromosome part	cellular_component	0.484	1	1	32	304	15235	ENSGALG00000001306
GO:0051179	localization	biological_process	0.48421	1	9	32	3866	15235	ENSGALG00000001425,ENSGALG00000029197,ENSGALG00000030759,ENSGALG00000001143,ENSGALG00000039356,ENSGALG00000021443,ENSGALG00000001167,ENSGALG00000001181,ENSGALG00000035842
GO:2001141	regulation of RNA biosynthetic process	biological_process	0.48446	1	5	32	2100	15235	ENSGALG00000001143,ENSGALG00000001161,ENSGALG00000035419,ENSGALG00000029382,ENSGALG00000040224
GO:0051171	regulation of nitrogen compound metabolic process	biological_process	0.48475	1	6	32	2546	15235	ENSGALG00000035419,ENSGALG00000029382,ENSGALG00000024326,ENSGALG00000040224,ENSGALG00000001143,ENSGALG00000001161
GO:0019001	guanyl nucleotide binding	molecular_function	0.48525	1	1	32	318	15235	ENSGALG00000030759
GO:0032561	guanyl ribonucleotide binding	molecular_function	0.48525	1	1	32	318	15235	ENSGALG00000030759
GO:0000978	RNA polymerase II core promoter proximal region sequence-specific DNA binding	molecular_function	0.48635	1	1	32	296	15235	ENSGALG00000001143
GO:0006139	nucleobase-containing compound metabolic process	biological_process	0.487	1	8	32	3481	15235	ENSGALG00000001161,ENSGALG00000024326,ENSGALG00000029382,ENSGALG00000000962,ENSGALG00000040224,ENSGALG00000001143,ENSGALG00000031143,ENSGALG00000035419
GO:0001525	angiogenesis	biological_process	0.4881	1	1	32	298	15235	ENSGALG00000001143
GO:0000785	chromatin	cellular_component	0.49071	1	1	32	320	15235	ENSGALG00000001306
GO:0045860	positive regulation of protein kinase activity	biological_process	0.49228	1	1	32	302	15235	ENSGALG00000040224
GO:0002376	immune system process	biological_process	0.49405	1	3	32	1209	15235	ENSGALG00000029197,ENSGALG00000040224,ENSGALG00000001143
GO:0010468	regulation of gene expression	biological_process	0.49512	1	6	32	2569	15235	ENSGALG00000001143,ENSGALG00000001161,ENSGALG00000035419,ENSGALG00000029382,ENSGALG00000024326,ENSGALG00000040224
GO:0009605	response to external stimulus	biological_process	0.49531	1	3	32	1202	15235	ENSGALG00000040224,ENSGALG00000045816,ENSGALG00000001143
GO:0006351	transcription, DNA-templated	biological_process	0.49584	1	5	32	2131	15235	ENSGALG00000001161,ENSGALG00000001143,ENSGALG00000040224,ENSGALG00000029382,ENSGALG00000035419
GO:0000987	core promoter proximal region sequence-specific DNA binding	molecular_function	0.49683	1	1	32	305	15235	ENSGALG00000001143
GO:0001159	core promoter proximal region DNA binding	molecular_function	0.49683	1	1	32	305	15235	ENSGALG00000001143
GO:0043168	anion binding	molecular_function	0.49913	1	5	32	2059	15235	ENSGALG00000001250,ENSGALG00000001407,ENSGALG00000030759,ENSGALG00000001167,ENSGALG00000001425
GO:0010720	positive regulation of cell development	biological_process	0.50109	1	1	32	305	15235	ENSGALG00000035419
GO:0080134	regulation of response to stress	biological_process	0.50334	1	2	32	745	15235	ENSGALG00000040224,ENSGALG00000001143
GO:0044249	cellular biosynthetic process	biological_process	0.50509	1	8	32	3555	15235	ENSGALG00000040224,ENSGALG00000024326,ENSGALG00000029747,ENSGALG00000029382,ENSGALG00000001161,ENSGALG00000042730,ENSGALG00000035419,ENSGALG00000001143
GO:0001817	regulation of cytokine production	biological_process	0.5065	1	1	32	312	15235	ENSGALG00000040224
GO:0008610	lipid biosynthetic process	biological_process	0.50711	1	1	32	321	15235	ENSGALG00000029747
GO:0000228	nuclear chromosome	cellular_component	0.50987	1	1	32	327	15235	ENSGALG00000001306
GO:0097659	nucleic acid-templated transcription	biological_process	0.51018	1	5	32	2165	15235	ENSGALG00000029382,ENSGALG00000035419,ENSGALG00000040224,ENSGALG00000001143,ENSGALG00000001161
GO:0007264	small GTPase mediated signal transduction	biological_process	0.51142	1	1	32	311	15235	ENSGALG00000035419
GO:0044767	single-organism developmental process	biological_process	0.51225	1	8	32	3462	15235	ENSGALG00000029382,ENSGALG00000001161,ENSGALG00000035419,ENSGALG00000001331,ENSGALG00000001425,ENSGALG00000029197,ENSGALG00000001143,ENSGALG00000045816
GO:0006935	chemotaxis	biological_process	0.51357	1	1	32	327	15235	ENSGALG00000045816
GO:0032774	RNA biosynthetic process	biological_process	0.5145	1	5	32	2175	15235	ENSGALG00000001161,ENSGALG00000001143,ENSGALG00000040224,ENSGALG00000029382,ENSGALG00000035419
GO:0042330	taxis	biological_process	0.51465	1	1	32	328	15235	ENSGALG00000045816
GO:0046483	heterocycle metabolic process	biological_process	0.51946	1	8	32	3570	15235	ENSGALG00000035419,ENSGALG00000031143,ENSGALG00000001143,ENSGALG00000024326,ENSGALG00000029382,ENSGALG00000000962,ENSGALG00000040224,ENSGALG00000001161
GO:0098797	plasma membrane protein complex	cellular_component	0.51979	1	1	32	329	15235	ENSGALG00000001181
GO:0033674	positive regulation of kinase activity	biological_process	0.52328	1	1	32	328	15235	ENSGALG00000040224
GO:0002009	morphogenesis of an epithelium	biological_process	0.5233	1	1	32	323	15235	ENSGALG00000001331
GO:0006725	cellular aromatic compound metabolic process	biological_process	0.52366	1	8	32	3581	15235	ENSGALG00000035419,ENSGALG00000031143,ENSGALG00000001143,ENSGALG00000024326,ENSGALG00000029382,ENSGALG00000000962,ENSGALG00000040224,ENSGALG00000001161
GO:0007389	pattern specification process	biological_process	0.52463	1	1	32	335	15235	ENSGALG00000035419
GO:0043234	protein complex	cellular_component	0.52508	1	7	32	3211	15235	ENSGALG00000001143,ENSGALG00000001181,ENSGALG00000046347,ENSGALG00000042730,ENSGALG00000030759,ENSGALG00000029382,ENSGALG00000001306
GO:0003682	chromatin binding	molecular_function	0.52528	1	1	32	328	15235	ENSGALG00000029382
GO:0032502	developmental process	biological_process	0.5266	1	8	32	3500	15235	ENSGALG00000029382,ENSGALG00000001161,ENSGALG00000029197,ENSGALG00000001331,ENSGALG00000035419,ENSGALG00000001425,ENSGALG00000045816,ENSGALG00000001143
GO:0051252	regulation of RNA metabolic process	biological_process	0.5274	1	5	32	2198	15235	ENSGALG00000029382,ENSGALG00000035419,ENSGALG00000040224,ENSGALG00000001143,ENSGALG00000001161
GO:0044444	cytoplasmic part	cellular_component	0.52841	1	11	32	4933	15235	ENSGALG00000035842,ENSGALG00000024326,ENSGALG00000029747,ENSGALG00000029382,ENSGALG00000046347,ENSGALG00000038097,ENSGALG00000001425,ENSGALG00000036796,ENSGALG00000031143,ENSGALG00000030759,ENSGALG00000042730
GO:1901576	organic substance biosynthetic process	biological_process	0.52939	1	8	32	3621	15235	ENSGALG00000001161,ENSGALG00000029382,ENSGALG00000024326,ENSGALG00000029747,ENSGALG00000040224,ENSGALG00000001143,ENSGALG00000035419,ENSGALG00000042730
GO:0051239	regulation of multicellular organismal process	biological_process	0.53136	1	4	32	1701	15235	ENSGALG00000001143,ENSGALG00000035419,ENSGALG00000040224,ENSGALG00000001181
GO:0051094	positive regulation of developmental process	biological_process	0.53236	1	2	32	792	15235	ENSGALG00000035419,ENSGALG00000001143
GO:0005794	Golgi apparatus	cellular_component	0.53385	1	2	32	787	15235	ENSGALG00000038097,ENSGALG00000029747
GO:0033993	response to lipid	biological_process	0.53413	1	1	32	342	15235	ENSGALG00000040224
GO:0048667	cell morphogenesis involved in neuron differentiation	biological_process	0.53613	1	1	32	330	15235	ENSGALG00000045816
GO:0051246	regulation of protein metabolic process	biological_process	0.5417	1	4	32	1731	15235	ENSGALG00000040224,ENSGALG00000001250,ENSGALG00000024326,ENSGALG00000035419
GO:0016043	cellular component organization	biological_process	0.54263	1	9	32	4115	15235	ENSGALG00000030759,ENSGALG00000029197,ENSGALG00000001425,ENSGALG00000045816,ENSGALG00000037407,ENSGALG00000001143,ENSGALG00000038097,ENSGALG00000046347,ENSGALG00000024326
GO:1902578	single-organism localization	biological_process	0.54885	1	6	32	2671	15235	ENSGALG00000035842,ENSGALG00000030759,ENSGALG00000001181,ENSGALG00000001425,ENSGALG00000001167,ENSGALG00000021443
GO:0016477	cell migration	biological_process	0.55032	1	2	32	820	15235	ENSGALG00000029197,ENSGALG00000001143
GO:0050776	regulation of immune response	biological_process	0.55041	1	1	32	355	15235	ENSGALG00000040224
GO:0001816	cytokine production	biological_process	0.55205	1	1	32	355	15235	ENSGALG00000040224
GO:0009058	biosynthetic process	biological_process	0.55351	1	8	32	3690	15235	ENSGALG00000001161,ENSGALG00000024326,ENSGALG00000029747,ENSGALG00000029382,ENSGALG00000040224,ENSGALG00000001143,ENSGALG00000035419,ENSGALG00000042730
GO:0010638	positive regulation of organelle organization	biological_process	0.55458	1	1	32	362	15235	ENSGALG00000024326
GO:0044763	single-organism cellular process	biological_process	0.55498	1	19	32	8657	15235	ENSGALG00000038097,ENSGALG00000029197,ENSGALG00000042730,ENSGALG00000031143,ENSGALG00000001331,ENSGALG00000035419,ENSGALG00000001425,ENSGALG00000035842,ENSGALG00000040224,ENSGALG00000029382,ENSGALG00000001167,ENSGALG00000024326,ENSGALG00000045816,ENSGALG00000001143,ENSGALG00000030759,ENSGALG00000001161,ENSGALG00000001181,ENSGALG00000021443,ENSGALG00000029747
GO:0009986	cell surface	cellular_component	0.556	1	1	32	357	15235	ENSGALG00000001407
GO:0009967	positive regulation of signal transduction	biological_process	0.55871	1	2	32	846	15235	ENSGALG00000035419,ENSGALG00000040224
GO:0043623	cellular protein complex assembly	biological_process	0.56184	1	1	32	382	15235	ENSGALG00000046347
GO:1901360	organic cyclic compound metabolic process	biological_process	0.56193	1	8	32	3689	15235	ENSGALG00000024326,ENSGALG00000029382,ENSGALG00000000962,ENSGALG00000040224,ENSGALG00000001161,ENSGALG00000031143,ENSGALG00000035419,ENSGALG00000001143
GO:0048514	blood vessel morphogenesis	biological_process	0.56229	1	1	32	365	15235	ENSGALG00000001143
GO:0040008	regulation of growth	biological_process	0.56324	1	1	32	367	15235	ENSGALG00000038097
GO:0006412	translation	biological_process	0.56352	1	1	32	412	15235	ENSGALG00000024326
GO:0045664	regulation of neuron differentiation	biological_process	0.56464	1	1	32	362	15235	ENSGALG00000035419
GO:0030855	epithelial cell differentiation	biological_process	0.56583	1	1	32	372	15235	ENSGALG00000001331
GO:0051707	response to other organism	biological_process	0.56686	1	1	32	392	15235	ENSGALG00000040224
GO:0043207	response to external biotic stimulus	biological_process	0.56864	1	1	32	394	15235	ENSGALG00000040224
GO:0005813	centrosome	cellular_component	0.56877	1	1	32	366	15235	ENSGALG00000036796
GO:0019901	protein kinase binding	molecular_function	0.5711	1	1	32	368	15235	ENSGALG00000040224
GO:0001932	regulation of protein phosphorylation	biological_process	0.57223	1	2	32	862	15235	ENSGALG00000040224,ENSGALG00000035419
GO:0043043	peptide biosynthetic process	biological_process	0.57363	1	1	32	422	15235	ENSGALG00000024326
GO:0051347	positive regulation of transferase activity	biological_process	0.57648	1	1	32	381	15235	ENSGALG00000040224
GO:0015031	protein transport	biological_process	0.57679	1	2	32	893	15235	ENSGALG00000030759,ENSGALG00000001425
GO:0003677	DNA binding	molecular_function	0.57686	1	3	32	1386	15235	ENSGALG00000029382,ENSGALG00000001161,ENSGALG00000001143
GO:0006820	anion transport	biological_process	0.57818	1	1	32	380	15235	ENSGALG00000035842
GO:0048856	anatomical structure development	biological_process	0.58136	1	7	32	3192	15235	ENSGALG00000001425,ENSGALG00000029382,ENSGALG00000001331,ENSGALG00000035419,ENSGALG00000029197,ENSGALG00000001143,ENSGALG00000045816
GO:0071840	cellular component organization or biogenesis	biological_process	0.58136	1	9	32	4234	15235	ENSGALG00000046347,ENSGALG00000024326,ENSGALG00000045816,ENSGALG00000037407,ENSGALG00000038097,ENSGALG00000001143,ENSGALG00000030759,ENSGALG00000029197,ENSGALG00000001425
GO:0030030	cell projection organization	biological_process	0.58604	1	2	32	856	15235	ENSGALG00000045816,ENSGALG00000029197
GO:0003824	catalytic activity	molecular_function	0.58936	1	10	32	4624	15235	ENSGALG00000001407,ENSGALG00000030759,ENSGALG00000042730,ENSGALG00000001331,ENSGALG00000031143,ENSGALG00000046347,ENSGALG00000001370,ENSGALG00000000962,ENSGALG00000029747,ENSGALG00000024326
GO:0009607	response to biotic stimulus	biological_process	0.5894	1	1	32	418	15235	ENSGALG00000040224
GO:0048870	cell motility	biological_process	0.59271	1	2	32	885	15235	ENSGALG00000029197,ENSGALG00000001143
GO:0051674	localization of cell	biological_process	0.59271	1	2	32	885	15235	ENSGALG00000001143,ENSGALG00000029197
GO:0044271	cellular nitrogen compound biosynthetic process	biological_process	0.59461	1	6	32	2878	15235	ENSGALG00000035419,ENSGALG00000029382,ENSGALG00000024326,ENSGALG00000040224,ENSGALG00000001143,ENSGALG00000001161
GO:0007423	sensory organ development	biological_process	0.59515	1	1	32	401	15235	ENSGALG00000035419
GO:0043412	macromolecule modification	biological_process	0.59804	1	6	32	2779	15235	ENSGALG00000024326,ENSGALG00000029747,ENSGALG00000035419,ENSGALG00000000962,ENSGALG00000040224,ENSGALG00000042730
GO:0000902	cell morphogenesis	biological_process	0.60018	1	2	32	878	15235	ENSGALG00000045816,ENSGALG00000029197
GO:0071702	organic substance transport	biological_process	0.60121	1	3	32	1412	15235	ENSGALG00000035842,ENSGALG00000030759,ENSGALG00000001425
GO:0071705	nitrogen compound transport	biological_process	0.60151	1	1	32	411	15235	ENSGALG00000001425
GO:0048468	cell development	biological_process	0.60153	1	3	32	1369	15235	ENSGALG00000035419,ENSGALG00000029197,ENSGALG00000045816
GO:0044711	single-organism biosynthetic process	biological_process	0.60201	1	2	32	920	15235	ENSGALG00000029747,ENSGALG00000024326
GO:0044429	mitochondrial part	cellular_component	0.60478	1	1	32	468	15235	ENSGALG00000046347
GO:0019219	regulation of nucleobase-containing compound metabolic process	biological_process	0.60493	1	5	32	2377	15235	ENSGALG00000029382,ENSGALG00000035419,ENSGALG00000040224,ENSGALG00000001143,ENSGALG00000001161
GO:0009611	response to wounding	biological_process	0.6055	1	1	32	410	15235	ENSGALG00000001143
GO:0008104	protein localization	biological_process	0.61047	1	3	32	1416	15235	ENSGALG00000039356,ENSGALG00000001425,ENSGALG00000030759
GO:0045184	establishment of protein localization	biological_process	0.61342	1	2	32	949	15235	ENSGALG00000001425,ENSGALG00000030759
GO:0001568	blood vessel development	biological_process	0.61412	1	1	32	417	15235	ENSGALG00000001143
GO:0042325	regulation of phosphorylation	biological_process	0.61523	1	2	32	931	15235	ENSGALG00000040224,ENSGALG00000035419
GO:0043229	intracellular organelle	cellular_component	0.61626	1	16	32	7639	15235	ENSGALG00000030759,ENSGALG00000036796,ENSGALG00000001143,ENSGALG00000029747,ENSGALG00000001161,ENSGALG00000001250,ENSGALG00000042730,ENSGALG00000031143,ENSGALG00000001425,ENSGALG00000038097,ENSGALG00000046347,ENSGALG00000001306,ENSGALG00000029382,ENSGALG00000000962,ENSGALG00000024326,ENSGALG00000035842
GO:0034654	nucleobase-containing compound biosynthetic process	biological_process	0.61633	1	5	32	2424	15235	ENSGALG00000001143,ENSGALG00000001161,ENSGALG00000029382,ENSGALG00000035419,ENSGALG00000040224
GO:0023056	positive regulation of signaling	biological_process	0.6165	1	2	32	938	15235	ENSGALG00000035419,ENSGALG00000040224
GO:0006810	transport	biological_process	0.61695	1	6	32	2874	15235	ENSGALG00000035842,ENSGALG00000030759,ENSGALG00000001181,ENSGALG00000001425,ENSGALG00000001167,ENSGALG00000021443
GO:0019900	kinase binding	molecular_function	0.61739	1	1	32	417	15235	ENSGALG00000040224
GO:0035295	tube development	biological_process	0.61744	1	1	32	425	15235	ENSGALG00000001331
GO:0051704	multi-organism process	biological_process	0.61801	1	2	32	961	15235	ENSGALG00000029197,ENSGALG00000040224
GO:0043604	amide biosynthetic process	biological_process	0.61962	1	1	32	473	15235	ENSGALG00000024326
GO:0001944	vasculature development	biological_process	0.62528	1	1	32	430	15235	ENSGALG00000001143
GO:0030162	regulation of proteolysis	biological_process	0.62606	1	1	32	438	15235	ENSGALG00000001250
GO:0009893	positive regulation of metabolic process	biological_process	0.62772	1	5	32	2415	15235	ENSGALG00000029382,ENSGALG00000035419,ENSGALG00000024326,ENSGALG00000040224,ENSGALG00000001143
GO:0010647	positive regulation of cell communication	biological_process	0.62873	1	2	32	957	15235	ENSGALG00000035419,ENSGALG00000040224
GO:0019438	aromatic compound biosynthetic process	biological_process	0.6331	1	5	32	2468	15235	ENSGALG00000040224,ENSGALG00000035419,ENSGALG00000029382,ENSGALG00000001161,ENSGALG00000001143
GO:0018130	heterocycle biosynthetic process	biological_process	0.63495	1	5	32	2473	15235	ENSGALG00000001143,ENSGALG00000001161,ENSGALG00000029382,ENSGALG00000035419,ENSGALG00000040224
GO:0080135	regulation of cellular response to stress	biological_process	0.635	1	1	32	437	15235	ENSGALG00000040224
GO:0032989	cellular component morphogenesis	biological_process	0.63749	1	2	32	940	15235	ENSGALG00000029197,ENSGALG00000045816
GO:0005768	endosome	cellular_component	0.63779	1	1	32	444	15235	ENSGALG00000001425
GO:0043086	negative regulation of catalytic activity	biological_process	0.6387	1	1	32	457	15235	ENSGALG00000001250
GO:0033365	protein localization to organelle	biological_process	0.64059	1	1	32	452	15235	ENSGALG00000030759
GO:0034613	cellular protein localization	biological_process	0.64062	1	2	32	962	15235	ENSGALG00000030759,ENSGALG00000039356
GO:0005815	microtubule organizing center	cellular_component	0.64139	1	1	32	445	15235	ENSGALG00000036796
GO:0032101	regulation of response to external stimulus	biological_process	0.64214	1	1	32	455	15235	ENSGALG00000001143
GO:0050767	regulation of neurogenesis	biological_process	0.64254	1	1	32	448	15235	ENSGALG00000035419
GO:0070727	cellular macromolecule localization	biological_process	0.64398	1	2	32	968	15235	ENSGALG00000039356,ENSGALG00000030759
GO:0006996	organelle organization	biological_process	0.6445	1	5	32	2554	15235	ENSGALG00000001143,ENSGALG00000037407,ENSGALG00000001425,ENSGALG00000024326,ENSGALG00000046347
GO:0006518	peptide metabolic process	biological_process	0.64518	1	1	32	504	15235	ENSGALG00000024326
GO:0007610	behavior	biological_process	0.64563	1	1	32	464	15235	ENSGALG00000029197
GO:0034641	cellular nitrogen compound metabolic process	biological_process	0.64781	1	8	32	3973	15235	ENSGALG00000001161,ENSGALG00000024326,ENSGALG00000029382,ENSGALG00000000962,ENSGALG00000040224,ENSGALG00000001143,ENSGALG00000035419,ENSGALG00000031143
GO:0051234	establishment of localization	biological_process	0.64789	1	6	32	2956	15235	ENSGALG00000001425,ENSGALG00000021443,ENSGALG00000001167,ENSGALG00000030759,ENSGALG00000001181,ENSGALG00000035842
GO:0005737	cytoplasm	cellular_component	0.64848	1	13	32	6231	15235	ENSGALG00000038097,ENSGALG00000030759,ENSGALG00000042730,ENSGALG00000031143,ENSGALG00000001425,ENSGALG00000036796,ENSGALG00000035842,ENSGALG00000046347,ENSGALG00000040224,ENSGALG00000000962,ENSGALG00000029382,ENSGALG00000024326,ENSGALG00000029747
GO:0003008	system process	biological_process	0.64895	1	2	32	1019	15235	ENSGALG00000001181,ENSGALG00000029747
GO:0008284	positive regulation of cell proliferation	biological_process	0.65131	1	1	32	478	15235	ENSGALG00000035419
GO:0051049	regulation of transport	biological_process	0.65232	1	2	32	988	15235	ENSGALG00000001181,ENSGALG00000001167
GO:0043226	organelle	cellular_component	0.65373	1	16	32	7767	15235	ENSGALG00000001143,ENSGALG00000030759,ENSGALG00000036796,ENSGALG00000001161,ENSGALG00000029747,ENSGALG00000038097,ENSGALG00000042730,ENSGALG00000001250,ENSGALG00000001425,ENSGALG00000031143,ENSGALG00000035842,ENSGALG00000046347,ENSGALG00000024326,ENSGALG00000000962,ENSGALG00000001306,ENSGALG00000029382
GO:0045859	regulation of protein kinase activity	biological_process	0.6555	1	1	32	474	15235	ENSGALG00000040224
GO:0030029	actin filament-based process	biological_process	0.65843	1	1	32	474	15235	ENSGALG00000001181
GO:0030334	regulation of cell migration	biological_process	0.65846	1	1	32	477	15235	ENSGALG00000001143
GO:1901362	organic cyclic compound biosynthetic process	biological_process	0.65849	1	5	32	2536	15235	ENSGALG00000001143,ENSGALG00000001161,ENSGALG00000035419,ENSGALG00000029382,ENSGALG00000040224
GO:0044463	cell projection part	cellular_component	0.65862	1	1	32	465	15235	ENSGALG00000029197
GO:0045595	regulation of cell differentiation	biological_process	0.6597	1	2	32	1000	15235	ENSGALG00000001143,ENSGALG00000035419
GO:0043069	negative regulation of programmed cell death	biological_process	0.66112	1	1	32	485	15235	ENSGALG00000031143
GO:0044446	intracellular organelle part	cellular_component	0.66542	1	10	32	5014	15235	ENSGALG00000001143,ENSGALG00000042730,ENSGALG00000030759,ENSGALG00000001425,ENSGALG00000036796,ENSGALG00000031143,ENSGALG00000035842,ENSGALG00000046347,ENSGALG00000029382,ENSGALG00000001306
GO:0005829	cytosol	cellular_component	0.66721	1	4	32	2013	15235	ENSGALG00000038097,ENSGALG00000036796,ENSGALG00000031143,ENSGALG00000029382
GO:1901701	cellular response to oxygen-containing compound	biological_process	0.66954	1	1	32	486	15235	ENSGALG00000031143
GO:0032879	regulation of localization	biological_process	0.67059	1	3	32	1518	15235	ENSGALG00000001167,ENSGALG00000001181,ENSGALG00000001143
GO:2000145	regulation of cell motility	biological_process	0.6748	1	1	32	499	15235	ENSGALG00000001143
GO:1902531	regulation of intracellular signal transduction	biological_process	0.67836	1	2	32	1037	15235	ENSGALG00000035419,ENSGALG00000040224
GO:0006886	intracellular protein transport	biological_process	0.67852	1	1	32	510	15235	ENSGALG00000030759
GO:0044877	macromolecular complex binding	molecular_function	0.68172	1	2	32	1033	15235	ENSGALG00000030759,ENSGALG00000029382
GO:0032940	secretion by cell	biological_process	0.68451	1	1	32	515	15235	ENSGALG00000001425
GO:1901363	heterocyclic compound binding	molecular_function	0.68492	1	8	32	4044	15235	ENSGALG00000001161,ENSGALG00000001341,ENSGALG00000024326,ENSGALG00000029382,ENSGALG00000000962,ENSGALG00000001143,ENSGALG00000030759,ENSGALG00000031143
GO:0019220	regulation of phosphate metabolic process	biological_process	0.68809	1	2	32	1060	15235	ENSGALG00000040224,ENSGALG00000035419
GO:0000122	negative regulation of transcription from RNA polymerase II promoter	biological_process	0.68839	1	1	32	520	15235	ENSGALG00000029382
GO:0051174	regulation of phosphorus metabolic process	biological_process	0.69032	1	2	32	1064	15235	ENSGALG00000040224,ENSGALG00000035419
GO:0043549	regulation of kinase activity	biological_process	0.69116	1	1	32	520	15235	ENSGALG00000040224
GO:0060548	negative regulation of cell death	biological_process	0.69171	1	1	32	528	15235	ENSGALG00000031143
GO:0051960	regulation of nervous system development	biological_process	0.69489	1	1	32	514	15235	ENSGALG00000035419
GO:0000904	cell morphogenesis involved in differentiation	biological_process	0.69755	1	1	32	519	15235	ENSGALG00000045816
GO:0097159	organic cyclic compound binding	molecular_function	0.69913	1	8	32	4090	15235	ENSGALG00000001341,ENSGALG00000001161,ENSGALG00000024326,ENSGALG00000000962,ENSGALG00000029382,ENSGALG00000001143,ENSGALG00000031143,ENSGALG00000030759
GO:0098609	cell-cell adhesion	biological_process	0.70023	1	1	32	525	15235	ENSGALG00000029197
GO:0031967	organelle envelope	cellular_component	0.7011	1	1	32	574	15235	ENSGALG00000046347
GO:0031975	envelope	cellular_component	0.7011	1	1	32	574	15235	ENSGALG00000046347
GO:0044427	chromosomal part	cellular_component	0.70253	1	1	32	558	15235	ENSGALG00000001306
GO:0044422	organelle part	cellular_component	0.70304	1	10	32	5141	15235	ENSGALG00000042730,ENSGALG00000030759,ENSGALG00000031143,ENSGALG00000001425,ENSGALG00000036796,ENSGALG00000001143,ENSGALG00000046347,ENSGALG00000029382,ENSGALG00000001306,ENSGALG00000035842
GO:0040012	regulation of locomotion	biological_process	0.70318	1	1	32	539	15235	ENSGALG00000001143
GO:0005615	extracellular space	cellular_component	0.70424	1	1	32	580	15235	ENSGALG00000001407
GO:0080090	regulation of primary metabolic process	biological_process	0.71102	1	7	32	3633	15235	ENSGALG00000001143,ENSGALG00000001161,ENSGALG00000029382,ENSGALG00000035419,ENSGALG00000024326,ENSGALG00000001250,ENSGALG00000040224
GO:0040007	growth	biological_process	0.71123	1	1	32	546	15235	ENSGALG00000038097
GO:0065008	regulation of biological quality	biological_process	0.71325	1	4	32	2129	15235	ENSGALG00000001143,ENSGALG00000001425,ENSGALG00000040224,ENSGALG00000001181
GO:0016491	oxidoreductase activity	molecular_function	0.71336	1	1	32	573	15235	ENSGALG00000046347
GO:0044238	primary metabolic process	biological_process	0.71347	1	14	32	6979	15235	ENSGALG00000040224,ENSGALG00000024326,ENSGALG00000029747,ENSGALG00000001370,ENSGALG00000000962,ENSGALG00000029382,ENSGALG00000001161,ENSGALG00000042730,ENSGALG00000001250,ENSGALG00000001407,ENSGALG00000031143,ENSGALG00000001331,ENSGALG00000035419,ENSGALG00000001143
GO:0009987	cellular process	biological_process	0.71354	1	23	32	11161	15235	ENSGALG00000001181,ENSGALG00000029747,ENSGALG00000021443,ENSGALG00000001161,ENSGALG00000030759,ENSGALG00000045816,ENSGALG00000037407,ENSGALG00000001143,ENSGALG00000040224,ENSGALG00000046347,ENSGALG00000024326,ENSGALG00000001167,ENSGALG00000029382,ENSGALG00000000962,ENSGALG00000035842,ENSGALG00000042730,ENSGALG00000029197,ENSGALG00000001250,ENSGALG00000001425,ENSGALG00000001331,ENSGALG00000035419,…
GO:0043603	cellular amide metabolic process	biological_process	0.71373	1	1	32	597	15235	ENSGALG00000024326
GO:0006807	nitrogen compound metabolic process	biological_process	0.71393	1	8	32	4185	15235	ENSGALG00000040224,ENSGALG00000024326,ENSGALG00000000962,ENSGALG00000029382,ENSGALG00000001161,ENSGALG00000031143,ENSGALG00000035419,ENSGALG00000001143
GO:0033036	macromolecule localization	biological_process	0.71703	1	3	32	1653	15235	ENSGALG00000039356,ENSGALG00000001425,ENSGALG00000030759
GO:1990234	transferase complex	cellular_component	0.71909	1	1	32	567	15235	ENSGALG00000042730
GO:0044699	single-organism process	biological_process	0.71932	1	20	32	9696	15235	ENSGALG00000001161,ENSGALG00000001181,ENSGALG00000029747,ENSGALG00000021443,ENSGALG00000045816,ENSGALG00000001143,ENSGALG00000030759,ENSGALG00000035842,ENSGALG00000040224,ENSGALG00000046347,ENSGALG00000024326,ENSGALG00000001167,ENSGALG00000029382,ENSGALG00000038097,ENSGALG00000042730,ENSGALG00000029197,ENSGALG00000001425,ENSGALG00000001331,ENSGALG00000035419,ENSGALG00000031143
GO:0031323	regulation of cellular metabolic process	biological_process	0.72222	1	7	32	3673	15235	ENSGALG00000001143,ENSGALG00000001161,ENSGALG00000024326,ENSGALG00000035419,ENSGALG00000029382,ENSGALG00000040224,ENSGALG00000001250
GO:0044260	cellular macromolecule metabolic process	biological_process	0.72412	1	11	32	5624	15235	ENSGALG00000042730,ENSGALG00000001250,ENSGALG00000031143,ENSGALG00000035419,ENSGALG00000001143,ENSGALG00000040224,ENSGALG00000029747,ENSGALG00000024326,ENSGALG00000000962,ENSGALG00000029382,ENSGALG00000001161
GO:0046903	secretion	biological_process	0.72556	1	1	32	578	15235	ENSGALG00000001425
GO:0044802	single-organism membrane organization	biological_process	0.72876	1	1	32	574	15235	ENSGALG00000030759
GO:0044255	cellular lipid metabolic process	biological_process	0.73042	1	1	32	583	15235	ENSGALG00000029747
GO:0060255	regulation of macromolecule metabolic process	biological_process	0.73188	1	7	32	3701	15235	ENSGALG00000040224,ENSGALG00000001250,ENSGALG00000024326,ENSGALG00000035419,ENSGALG00000029382,ENSGALG00000001161,ENSGALG00000001143
GO:0060284	regulation of cell development	biological_process	0.7351	1	1	32	580	15235	ENSGALG00000035419
GO:0005694	chromosome	cellular_component	0.73587	1	1	32	609	15235	ENSGALG00000001306
GO:0050877	neurological system process	biological_process	0.73623	1	1	32	617	15235	ENSGALG00000029747
GO:2000026	regulation of multicellular organismal development	biological_process	0.74084	1	2	32	1154	15235	ENSGALG00000035419,ENSGALG00000001143
GO:0097367	carbohydrate derivative binding	molecular_function	0.74175	1	3	32	1670	15235	ENSGALG00000030759,ENSGALG00000001407,ENSGALG00000001250
GO:0031399	regulation of protein modification process	biological_process	0.74441	1	2	32	1172	15235	ENSGALG00000040224,ENSGALG00000035419
GO:0051338	regulation of transferase activity	biological_process	0.74514	1	1	32	606	15235	ENSGALG00000040224
GO:0016482	cytoplasmic transport	biological_process	0.74569	1	1	32	605	15235	ENSGALG00000030759
GO:0030234	enzyme regulator activity	molecular_function	0.74707	1	1	32	636	15235	ENSGALG00000001250
GO:0005634	nucleus	cellular_component	0.74855	1	8	32	4269	15235	ENSGALG00000001306,ENSGALG00000000962,ENSGALG00000029382,ENSGALG00000001161,ENSGALG00000001250,ENSGALG00000031143,ENSGALG00000036796,ENSGALG00000001143
GO:0032991	macromolecular complex	cellular_component	0.75084	1	7	32	3921	15235	ENSGALG00000001143,ENSGALG00000030759,ENSGALG00000042730,ENSGALG00000046347,ENSGALG00000001181,ENSGALG00000029382,ENSGALG00000001306
GO:0034622	cellular macromolecular complex assembly	biological_process	0.75252	1	1	32	651	15235	ENSGALG00000046347
GO:0044092	negative regulation of molecular function	biological_process	0.75484	1	1	32	627	15235	ENSGALG00000001250
GO:0006955	immune response	biological_process	0.75538	1	1	32	643	15235	ENSGALG00000040224
GO:0044265	cellular macromolecule catabolic process	biological_process	0.76152	1	1	32	633	15235	ENSGALG00000031143
GO:0061024	membrane organization	biological_process	0.76159	1	1	32	629	15235	ENSGALG00000030759
GO:0019899	enzyme binding	molecular_function	0.7728	1	2	32	1219	15235	ENSGALG00000040224,ENSGALG00000001306
GO:0017111	nucleoside-triphosphatase activity	molecular_function	0.77448	1	1	32	658	15235	ENSGALG00000030759
GO:0071704	organic substance metabolic process	biological_process	0.77487	1	14	32	7228	15235	ENSGALG00000029747,ENSGALG00000024326,ENSGALG00000001370,ENSGALG00000000962,ENSGALG00000029382,ENSGALG00000040224,ENSGALG00000001161,ENSGALG00000031143,ENSGALG00000001331,ENSGALG00000035419,ENSGALG00000042730,ENSGALG00000001250,ENSGALG00000001407,ENSGALG00000001143
GO:1902580	single-organism cellular localization	biological_process	0.7759	1	1	32	657	15235	ENSGALG00000030759
GO:0022603	regulation of anatomical structure morphogenesis	biological_process	0.77981	1	1	32	655	15235	ENSGALG00000001143
GO:0032269	negative regulation of cellular protein metabolic process	biological_process	0.78401	1	1	32	673	15235	ENSGALG00000001250
GO:0006468	protein phosphorylation	biological_process	0.78423	1	2	32	1264	15235	ENSGALG00000035419,ENSGALG00000040224
GO:0044267	cellular protein metabolic process	biological_process	0.78488	1	6	32	3409	15235	ENSGALG00000035419,ENSGALG00000029747,ENSGALG00000024326,ENSGALG00000001250,ENSGALG00000042730,ENSGALG00000040224
GO:0072358	cardiovascular system development	biological_process	0.78583	1	1	32	670	15235	ENSGALG00000001143
GO:0072359	circulatory system development	biological_process	0.78583	1	1	32	670	15235	ENSGALG00000001143
GO:0044710	single-organism metabolic process	biological_process	0.78899	1	6	32	3401	15235	ENSGALG00000024326,ENSGALG00000029747,ENSGALG00000035419,ENSGALG00000042730,ENSGALG00000040224,ENSGALG00000046347
GO:0060429	epithelium development	biological_process	0.79013	1	1	32	684	15235	ENSGALG00000001331
GO:0044421	extracellular region part	cellular_component	0.79034	1	1	32	724	15235	ENSGALG00000001407
GO:0065009	regulation of molecular function	biological_process	0.7906	1	3	32	1908	15235	ENSGALG00000035419,ENSGALG00000001250,ENSGALG00000040224
GO:0055114	oxidation-reduction process	biological_process	0.79242	1	1	32	715	15235	ENSGALG00000046347
GO:0005654	nucleoplasm	cellular_component	0.80294	1	3	32	1853	15235	ENSGALG00000031143,ENSGALG00000029382,ENSGALG00000001143
GO:0031981	nuclear lumen	cellular_component	0.80552	1	4	32	2410	15235	ENSGALG00000029382,ENSGALG00000001306,ENSGALG00000031143,ENSGALG00000001143
GO:0051248	negative regulation of protein metabolic process	biological_process	0.80586	1	1	32	718	15235	ENSGALG00000001250
GO:0051336	regulation of hydrolase activity	biological_process	0.80996	1	1	32	749	15235	ENSGALG00000001250
GO:0051641	cellular localization	biological_process	0.81073	1	3	32	1897	15235	ENSGALG00000039356,ENSGALG00000001425,ENSGALG00000030759
GO:0051130	positive regulation of cellular component organization	biological_process	0.81139	1	1	32	725	15235	ENSGALG00000024326
GO:0048519	negative regulation of biological process	biological_process	0.81273	1	5	32	2979	15235	ENSGALG00000001143,ENSGALG00000038097,ENSGALG00000001250,ENSGALG00000031143,ENSGALG00000029382
GO:1901566	organonitrogen compound biosynthetic process	biological_process	0.81424	1	1	32	794	15235	ENSGALG00000024326
GO:0015630	microtubule cytoskeleton	cellular_component	0.81695	1	1	32	730	15235	ENSGALG00000036796
GO:0050790	regulation of catalytic activity	biological_process	0.81861	1	2	32	1392	15235	ENSGALG00000001250,ENSGALG00000040224
GO:0045892	negative regulation of transcription, DNA-templated	biological_process	0.82087	1	1	32	764	15235	ENSGALG00000029382
GO:0009057	macromolecule catabolic process	biological_process	0.82156	1	1	32	756	15235	ENSGALG00000031143
GO:0033043	regulation of organelle organization	biological_process	0.82183	1	1	32	756	15235	ENSGALG00000024326
GO:0006629	lipid metabolic process	biological_process	0.82262	1	1	32	765	15235	ENSGALG00000029747
GO:0044424	intracellular part	cellular_component	0.82318	1	17	32	8896	15235	ENSGALG00000001306,ENSGALG00000000962,ENSGALG00000029382,ENSGALG00000024326,ENSGALG00000046347,ENSGALG00000040224,ENSGALG00000035842,ENSGALG00000031143,ENSGALG00000001425,ENSGALG00000001250,ENSGALG00000042730,ENSGALG00000038097,ENSGALG00000029747,ENSGALG00000001161,ENSGALG00000036796,ENSGALG00000030759,ENSGALG00000001143
GO:1903507	negative regulation of nucleic acid-templated transcription	biological_process	0.83014	1	1	32	787	15235	ENSGALG00000029382
GO:0046983	protein dimerization activity	molecular_function	0.83215	1	1	32	819	15235	ENSGALG00000040224
GO:0005488	binding	molecular_function	0.83247	1	16	32	8397	15235	ENSGALG00000001250,ENSGALG00000001425,ENSGALG00000031143,ENSGALG00000040224,ENSGALG00000024326,ENSGALG00000000962,ENSGALG00000001167,ENSGALG00000029382,ENSGALG00000001306,ENSGALG00000001341,ENSGALG00000030759,ENSGALG00000001407,ENSGALG00000001143,ENSGALG00000018942,ENSGALG00000001370,ENSGALG00000001161
GO:0008152	metabolic process	biological_process	0.83258	1	15	32	7985	15235	ENSGALG00000001143,ENSGALG00000001407,ENSGALG00000001250,ENSGALG00000042730,ENSGALG00000001331,ENSGALG00000031143,ENSGALG00000035419,ENSGALG00000001161,ENSGALG00000046347,ENSGALG00000040224,ENSGALG00000000962,ENSGALG00000001370,ENSGALG00000029382,ENSGALG00000029747,ENSGALG00000024326
GO:1902679	negative regulation of RNA biosynthetic process	biological_process	0.83318	1	1	32	795	15235	ENSGALG00000029382
GO:0018193	peptidyl-amino acid modification	biological_process	0.8335	1	1	32	782	15235	ENSGALG00000042730
GO:0051253	negative regulation of RNA metabolic process	biological_process	0.84356	1	1	32	824	15235	ENSGALG00000029382
GO:0007155	cell adhesion	biological_process	0.84759	1	1	32	812	15235	ENSGALG00000029197
GO:0043085	positive regulation of catalytic activity	biological_process	0.84771	1	1	32	847	15235	ENSGALG00000040224
GO:0005102	receptor binding	molecular_function	0.84853	1	1	32	882	15235	ENSGALG00000040224
GO:0070013	intracellular organelle lumen	cellular_component	0.8489	1	4	32	2596	15235	ENSGALG00000001143,ENSGALG00000001306,ENSGALG00000029382,ENSGALG00000031143
GO:0022610	biological adhesion	biological_process	0.84909	1	1	32	816	15235	ENSGALG00000029197
GO:0043067	regulation of programmed cell death	biological_process	0.84959	1	1	32	838	15235	ENSGALG00000031143
GO:0043233	organelle lumen	cellular_component	0.84965	1	4	32	2599	15235	ENSGALG00000031143,ENSGALG00000001306,ENSGALG00000029382,ENSGALG00000001143
GO:0098772	molecular function regulator	molecular_function	0.84977	1	1	32	859	15235	ENSGALG00000001250
GO:0048522	positive regulation of cellular process	biological_process	0.85073	1	5	32	3126	15235	ENSGALG00000001143,ENSGALG00000024326,ENSGALG00000035419,ENSGALG00000029382,ENSGALG00000040224
GO:0006461	protein complex assembly	biological_process	0.85287	1	1	32	864	15235	ENSGALG00000046347
GO:0070271	protein complex biogenesis	biological_process	0.85287	1	1	32	864	15235	ENSGALG00000046347
GO:0019222	regulation of metabolic process	biological_process	0.85519	1	7	32	4237	15235	ENSGALG00000040224,ENSGALG00000001250,ENSGALG00000024326,ENSGALG00000035419,ENSGALG00000029382,ENSGALG00000001161,ENSGALG00000001143
GO:0031974	membrane-enclosed lumen	cellular_component	0.85594	1	4	32	2631	15235	ENSGALG00000001143,ENSGALG00000031143,ENSGALG00000001306,ENSGALG00000029382
GO:0007166	cell surface receptor signaling pathway	biological_process	0.86052	1	2	32	1505	15235	ENSGALG00000035419,ENSGALG00000045816
GO:0051649	establishment of localization in cell	biological_process	0.86183	1	2	32	1520	15235	ENSGALG00000030759,ENSGALG00000001425
GO:0051128	regulation of cellular component organization	biological_process	0.86226	1	2	32	1499	15235	ENSGALG00000038097,ENSGALG00000024326
GO:2000113	negative regulation of cellular macromolecule biosynthetic process	biological_process	0.86246	1	1	32	874	15235	ENSGALG00000029382
GO:0016310	phosphorylation	biological_process	0.86333	1	2	32	1519	15235	ENSGALG00000040224,ENSGALG00000035419
[truncated: 81 more rows]

## Sheet: Table S7
Table S7. KEGG enrichment analysis of the candidate genes for ALP trait in Valgus-varus Deformity Broilers
[truncated: 18 more rows]
